# Supplementary material for: Identification of 526 Conserved Metazoan Genetic Innovations Exposes a New Role for Cofactor E-like in Neuronal Microtubule Homeostasis
Source: PLoS Genet. 2013 Oct 3;9(10):e1003804. doi: 10.1371/journal.pgen.1003804 (PMC3789837; doi:10.1371/journal.pgen.1003804)
Supplement: Figure S3 — Cytoscape file for visualization of network of functional interactions. Cytoscape is freely available at http://www.cytoscape.org. Network representing interactions between metazoan-specific genes, conserved eukaryotic genes and between those two groups. Nodes (representing genes) are colored according to their phylogenetic class : metazoan-specific (blue) and conserved core-eukaryotic (red); edges represent interactions. (ZIP) [file pgen.1003804.s003.zip]

Archive with 1 entries (1 files):
- Figure S3.cys
