# Supplementary material for: Identification of 526 Conserved Metazoan Genetic Innovations Exposes a New Role for Cofactor E-like in Neuronal Microtubule Homeostasis
Source: PLoS Genet. 2013 Oct 3;9(10):e1003804. doi: 10.1371/journal.pgen.1003804 (PMC3789837; doi:10.1371/journal.pgen.1003804)
Supplement: Table S2 — Metazoan-specific ortholog groups identified in the comparative analysis. (XLS) [file pgen.1003804.s009.xls]

## Sheet: H. sapiens
Ortholog Group	In T. adherens	#	Ensembl Gene ID	Ensembl Protein ID	Associated Gene Name	Description (from Ensembl)	Function: UniProtKB_summary/Entrez Gene_summary
OG4_13180	yes	1	ENSG00000137766	ENSP00000260323	UNC13C	unc-13 homolog C (C. elegans) [Source:HGNC Symbol;Acc:23149]	May play a role in vesicle maturation during exocytosis as a target of the diacylglycerol second messenger pathway. May be involved in the regulation of synaptic transmission at parallel fiber - Purkinje cell synapses (By similarity)
		2	ENSG00000198722	ENSP00000380006	UNC13B	unc-13 homolog B (C. elegans) [Source:HGNC Symbol;Acc:12566]	Plays a role in vesicle maturation during exocytosis as a target of the diacylglycerol second messenger pathway. Is involved in neurotransmitter release by acting in synaptic vesicle priming prior to vesicle fusion and participates in the activity-depending refilling of readily releasable vesicle pool (RRP). Essential for synaptic vesicle maturation in a subset of excitatory/glutamatergic but not…
		3	ENSG00000130477	ENSP00000400409	UNC13A	unc-13 homolog A (C. elegans) [Source:HGNC Symbol;Acc:23150]	Plays a role in vesicle maturation during exocytosis as a target of the diacylglycerol second messenger pathway. Involved in neurotransmitter release by acting in synaptic vesicle priming prior to vesicle fusion and participates in the activity-dependent refilling of readily releasable vesicle pool (RRP). Essential for synaptic vesicle maturation in most excitatory/glutamatergic but not inhibitor…
OG4_12652	yes	4	ENSG00000092421	ENSP00000257414	SEMA6A	sema domain, transmembrane domain (TM), and cytoplasmic domain, (semaphorin) 6A [Source:HGNC Symbol;Acc:10738]	Cell surface receptor for PLXNA2 that plays an important role in cell-cell signaling. Required for normal granule cell migration in the developing cerebellum. Promotes reorganization of the actin cytoskeleton and plays an important role in axon guidance in the developing central nervous system. Can act as repulsive axon guidance cue. Has repulsive action towards migrating granular neurons. May pl…
		5	ENSG00000137872	ENSP00000324857	SEMA6D	sema domain, transmembrane domain (TM), and cytoplasmic domain, (semaphorin) 6D [Source:HGNC Symbol;Acc:16770]	Shows growth cone collapsing activity on dorsal root ganglion (DRG) neurons in vitro. May be a stop signal for the DRG neurons in their target areas, and possibly also for other neurons. May also be involved in the maintenance and remodeling of neuronal connections
		6	ENSG00000167680	ENSP00000301293	SEMA6B	sema domain, transmembrane domain (TM), and cytoplasmic domain, (semaphorin) 6B [Source:HGNC Symbol;Acc:10739]	May play a role in both peripheral and central nervous system development (By similarity)
		7	ENSG00000143434	ENSP00000357909	SEMA6C	sema domain, transmembrane domain (TM), and cytoplasmic domain, (semaphorin) 6C [Source:HGNC Symbol;Acc:10740]	Shows growth cone collapsing activity on dorsal root ganglion (DRG) neurons in vitro. May be a stop signal for the DRG neurons in their target areas, and possibly also for other neurons. May also be involved in the maintenance and remodeling of neuronal connections
OG4_15616	yes	8	ENSG00000111785	ENSP00000376582	RIC8B	resistance to inhibitors of cholinesterase 8 homolog B (C. elegans) [Source:HGNC Symbol;Acc:25555]	Guanine nucleotide exchange factor (GEF), which can activate some, but not all, G-alpha proteins by exchanging bound GDP for free GTP (By similarity). Able to potentiate G(olf)-alpha-dependent cAMP accumulation suggesting that it may be an important component for odorant signal transduction (By similarity)
		9	ENSG00000177963	ENSP00000325941	RIC8A	resistance to inhibitors of cholinesterase 8 homolog A (C. elegans) [Source:HGNC Symbol;Acc:29550]	Guanine nucleotide exchange factor (GEF), which can activate some, but not all, G-alpha proteins. Able to activate GNAI1, GNAO1 and GNAQ, but not GNAS by exchanging bound GDP for free GTP. Involved in regulation of microtubule pulling forces during mitotic movement of chromosomes by stimulating G(i)-alpha protein, possibly leading to release G(i)-alpha-GTP and NuMA proteins from the NuMA-GPSM2-G(…
OG4_12194	yes	10	ENSG00000185008	ENSP00000327536	ROBO2	roundabout, axon guidance receptor, homolog 2 (Drosophila) [Source:HGNC Symbol;Acc:10250]	Receptor for SLIT2, and probably SLIT1, which are thought to act as molecular guidance cue in cellular migration, including axonal navigation at the ventral midline of the neural tube and projection of axons to different regions during neuronal development
		11	ENSG00000154134	ENSP00000380903	ROBO3	roundabout, axon guidance receptor, homolog 3 (Drosophila) [Source:HGNC Symbol;Acc:13433]	Thought to be involved during neural development in axonal navigation at the ventral midline of the neural tube. In spinal chord development plays a role in guiding commissural axons probably by preventing premature sensitivity to Slit proteins thus inhibiting Slit signaling through ROBO1 (By similarity). Required for hindbrain axon midline crossing
		12	ENSG00000169855	ENSP00000420321	ROBO1	roundabout, axon guidance receptor, homolog 1 (Drosophila) [Source:HGNC Symbol;Acc:10249]	Receptor for SLIT1 and SLIT2 which are thought to act as molecular guidance cue in cellular migration, including axonal navigation at the ventral midline of the neural tube and projection of axons to different regions during neuronal development. In axon growth cones, the silencing of the attractive effect of NTN1 by SLIT2 may require the formation of a ROBO1-DCC complex. May be required for lung…
OG4_13963	yes	13	ENSG00000176406	ENSP00000262231	RIMS2	regulating synaptic membrane exocytosis 2 [Source:HGNC Symbol;Acc:17283]	Rab effector involved in exocytosis. May act as scaffold protein
		14	ENSG00000079841	ENSP00000264839	RIMS1	regulating synaptic membrane exocytosis 1 [Source:HGNC Symbol;Acc:17282]	Rab effector involved in exocytosis. May act as scaffold protein that regulates neurotransmitter release at the active zone. Essential for maintaining normal probability of neurotransmitter release and for regulating release during short-term synaptic plasticity (By similarity)
OG4_16119	no	15	ENSG00000172380	ENSP00000360021	GNG12	guanine nucleotide binding protein (G protein), gamma 12 [Source:HGNC Symbol;Acc:19663]	Guanine nucleotide-binding proteins (G proteins) are involved as a modulator or transducer in various transmembrane signaling systems. The beta and gamma chains are required for the GTPase activity, for replacement of GDP by GTP, and for G protein-effector interaction
		16	ENSG00000176533	ENSP00000371594	GNG7	guanine nucleotide binding protein (G protein), gamma 7 [Source:HGNC Symbol;Acc:4410]	Guanine nucleotide-binding proteins (G proteins) are involved as a modulator or transducer in various transmembrane signaling systems. The beta and gamma chains are required for the GTPase activity, for replacement of GDP by GTP, and for G protein-effector interaction. Plays a role in the regulation of adenylyl cyclase signaling in certain regions of the brain. Plays a role in the formation or st…
OG4_15106	no	17	ENSG00000100644	ENSP00000378446	HIF1A	hypoxia inducible factor 1, alpha subunit (basic helix-loop-helix transcription factor) [Source:HGNC Symbol;Acc:4910]	s as a master transcriptional regulator of the adaptive response to hypoxia. Under hypoxic conditions, activates the transcription of over 40 genes, including erythropoietin, glucose transporters, glycolytic enzymes, vascular endothelial growth factor, HILPDA, and other genes whose protein products increase oxygen delivery or facilitate metabolic adaptation to hypoxia. Plays an essential role in …
		18	ENSG00000116016	ENSP00000263734	EPAS1	endothelial PAS domain protein 1 [Source:HGNC Symbol;Acc:3374]	Transcription factor involved in the induction of oxygen regulated genes. Binds to core DNA sequence 5'-[AG]CGTG-3' within the hypoxia response element (HRE) of target gene promoters. Regulates the vascular endothelial growth factor (VEGF) expression and seems to be implicated in the development of blood vessels and the tubular system of lung. May also play a role in the formation of the endothel…
OG4_14286	yes	19	ENSG00000044115	ENSP00000347190	CTNNA1	catenin (cadherin-associated protein), alpha 1, 102kDa [Source:HGNC Symbol;Acc:2509]	Associates with the cytoplasmic domain of a variety of cadherins. The association of catenins to cadherins produces a complex which is linked to the actin filament network, and which seems to be of primary importance for cadherins cell-adhesion properties. Can associate with both E- and N-cadherins. Originally believed to be a stable component of E-cadherin/catenin adhesion complexes and to media…
		20	ENSG00000066032	ENSP00000384638	CTNNA2	catenin (cadherin-associated protein), alpha 2 [Source:HGNC Symbol;Acc:2510]	May as a linker between cadherin adhesion receptors and the cytoskeleton to regulate cell-cell adhesion and differentiation in the nervous system. Regulates morphological plasticity of synapses and cerebellar and hippocampal lamination during development. s in the control of startle modulation (By similarity)
		21	ENSG00000183230	ENSP00000389714	CTNNA3	catenin (cadherin-associated protein), alpha 3 [Source:HGNC Symbol;Acc:2511]	May be involved in formation of stretch-resistant cell-cell adhesion complexes
OG4_14085	yes	22	ENSG00000152932	ENSP00000282878	RAB3C	RAB3C, member RAS oncogene family [Source:HGNC Symbol;Acc:30269]	Protein transport. Probably involved in vesicular traffic (By similarity)
		23	ENSG00000169213	ENSP00000360718	RAB3B	RAB3B, member RAS oncogene family [Source:HGNC Symbol;Acc:9778]	Protein transport. Probably involved in vesicular traffic (By similarity)
		24	ENSG00000105649	ENSP00000222256	RAB3A	RAB3A, member RAS oncogene family [Source:HGNC Symbol;Acc:9777]	Involved in exocytosis by regulating a late step in synaptic vesicle fusion. Could play a role in neurotransmitter release by regulating membrane flow in the nerve terminal
OG4_15749	yes	25	ENSG00000148943	ENSP00000278193	LIN7C	lin-7 homolog C (C. elegans) [Source:HGNC Symbol;Acc:17789]	Plays a role in establishing and maintaining the asymmetric distribution of channels and receptors at the plasma membrane of polarized cells. Forms membrane-associated multiprotein complexes that may regulate delivery and recycling of proteins to the correct membrane domains. The tripartite complex composed of LIN7 (LIN7A, LIN7B or LIN7C), CASK and APBA1 may have the potential to couple synaptic …
		26	ENSG00000104863	ENSP00000221459	LIN7B	lin-7 homolog B (C. elegans) [Source:HGNC Symbol;Acc:17788]	Plays a role in establishing and maintaining the asymmetric distribution of channels and receptors at the plasma membrane of polarized cells. Forms membrane-associated multiprotein complexes that may regulate delivery and recycling of proteins to the correct membrane domains. The tripartite complex composed of LIN7 (LIN7A, LIN7B or LIN7C), CASK and APBA1 may have the potential to couple synaptic …
OG4_15148	no	27	ENSG00000100395	ENSP00000216237	L3MBTL2	l(3)mbt-like 2 (Drosophila) [Source:HGNC Symbol;Acc:18594]	Putative Polycomb group (PcG) protein. PcG proteins maintain the transcriptionally repressive state of genes, probably via a modification of chromatin, rendering it heritably changed in its expressibility. Its association with a chromatin-remodeling complex suggests that it may contribute to prevent expression of genes that trigger the cell into mitosis. Binds to monomethylated and dimethylated '…
		28	ENSG00000011258	ENSP00000365561	MBTD1	mbt domain containing 1 [Source:HGNC Symbol;Acc:19866]	Putative Polycomb group (PcG) protein. PcG proteins maintain the transcriptionally repressive state of genes, probably via a modification of chromatin, rendering it heritably changed in its expressibility (By similarity). Specifically binds to monomethylated and dimethylated 'Lys-20' on histone H4
OG4_13041	yes	29	ENSG00000134369	ENSP00000356265	NAV1	neuron navigator 1 [Source:HGNC Symbol;Acc:15989]	May be involved in neuronal migration (By similarity)
		30	ENSG00000166833	ENSP00000379396	NAV2	neuron navigator 2 [Source:HGNC Symbol;Acc:15997]	Possesses 3' to 5' helicase activity and exonuclease activity. Involved in neuronal development, specifically in the development of different sensory organs
		31	ENSG00000067798	ENSP00000381007	NAV3	neuron navigator 3 [Source:HGNC Symbol;Acc:15998]	May regulate IL2 production by T-cells. May be involved in neuron regeneration
OG4_15041	yes	32	ENSG00000187140	ENSP00000360157	FOXD3	forkhead box D3 [Source:HGNC Symbol;Acc:3804]	Binds to the consensus sequence 5'-A[AT]T[AG]TTTGTTT-3' and acts as a transcriptional repressor. Also acts as a transcriptional activator. Promotes development of neural crest cells from neural tube progenitors. Restricts neural progenitor cells to the neural crest lineage while suppressing interneuron differentiation. Required for maintenance of pluripotent cells in the pre-implantation and peri…
		33	ENSG00000186564	ENSP00000335493	FOXD2	forkhead box D2 [Source:HGNC Symbol;Acc:3803]	Probable transcription factor involved in embryogenesis and somatogenesis (By similarity)
OG4_13533	yes	34	ENSG00000173210	ENSP00000310309	ABLIM3	actin binding LIM protein family, member 3 [Source:HGNC Symbol;Acc:29132]	May act as scaffold protein. May stimulate ABRA activity and ABRA-dependent SRF transcriptional activity
		35	ENSG00000099204	ENSP00000358266	ABLIM1	actin binding LIM protein 1 [Source:HGNC Symbol;Acc:78]	May act as scaffold protein (By similarity). May play a role in the development of the retina. Has been suggested to play a role in axon guidance
		36	ENSG00000163995	ENSP00000393511	ABLIM2	actin binding LIM protein family, member 2 [Source:HGNC Symbol;Acc:19195]	May act as scaffold protein. May stimulate ABRA activity and ABRA-dependent SRF transcriptional activity
OG4_12802	yes	37	ENSG00000131626	ENSP00000253925	PPFIA1	protein tyrosine phosphatase, receptor type, f polypeptide (PTPRF), interacting protein (liprin), alpha 1 [Source:HGNC Symbol;Acc:9245]	May regulate the disassembly of focal adhesions. May localize receptor-like tyrosine phosphatases type 2A at specific sites on the plasma membrane, possibly regulating their interaction with the extracellular environment and their association with substrates
		38	ENSG00000177380	ENSP00000335614	PPFIA3	protein tyrosine phosphatase, receptor type, f polypeptide (PTPRF), interacting protein (liprin), alpha 3 [Source:HGNC Symbol;Acc:9247]	May regulate the disassembly of focal adhesions. May localize receptor-like tyrosine phosphatases type 2A at specific sites on the plasma membrane, possibly regulating their interaction with the extracellular environment and their association with substrates
		39	ENSG00000143847	ENSP00000356209	PPFIA4	protein tyrosine phosphatase, receptor type, f polypeptide (PTPRF), interacting protein (liprin), alpha 4 [Source:HGNC Symbol;Acc:9248]	May regulate the disassembly of focal adhesions. May localize receptor-like tyrosine phosphatases type 2A at specific sites on the plasma membrane, possibly regulating their interaction with the extracellular environment and their association with substrates (By similarity)
		40	ENSG00000139220	ENSP00000388373	PPFIA2	protein tyrosine phosphatase, receptor type, f polypeptide (PTPRF), interacting protein (liprin), alpha 2 [Source:HGNC Symbol;Acc:9246]	Alters PTPRF cellular localization and induces PTPRF clustering. May regulate the disassembly of focal adhesions. May localize receptor-like tyrosine phosphatases type 2A at specific sites on the plasma membrane, possibly regulating their interaction with the extracellular environment and their association with substrates
OG4_16283	yes	41	ENSG00000183496	ENSP00000329918	MEX3B	mex-3 homolog B (C. elegans) [Source:HGNC Symbol;Acc:25297]	RNA-binding protein. May be involved in post-transcriptional regulatory mechanisms
		42	ENSG00000176624	ENSP00000385610	MEX3C	mex-3 homolog C (C. elegans) [Source:HGNC Symbol;Acc:28040]	RNA-binding protein. May be involved in post-transcriptional regulatory mechanisms
OG4_13643	yes	43	ENSG00000137449	ENSP00000259997	CPEB2	cytoplasmic polyadenylation element binding protein 2 [Source:HGNC Symbol;Acc:21745]	May play a role in translational regulation of stored mRNAs in transcriptionally inactive haploid spermatids. Binds to poly(U) RNA oligomers (By similarity)
		44	ENSG00000113742	ENSP00000265085	CPEB4	cytoplasmic polyadenylation element binding protein 4 [Source:HGNC Symbol;Acc:21747]	May play a role in translational regulation of stored mRNAs in transcriptionally inactive haploid spermatids. Binds to poly(U) RNA oligomers (By similarity)
		45	ENSG00000107864	ENSP00000265997	CPEB3	cytoplasmic polyadenylation element binding protein 3 [Source:HGNC Symbol;Acc:21746]	May play a role in translational regulation of stored mRNAs in transcriptionally inactive haploid spermatids. Binds to poly(U) RNA oligomers (By similarity)
OG4_14079	no	46	ENSG00000166664	ENSP00000299847	CHRFAM7A	CHRNA7 (cholinergic receptor, nicotinic, alpha 7, exons 5-10) and FAM7A (family with sequence similarity 7A, exons A-E) fusion [Source:HGNC Symbol;Acc:15781]	After binding acetylcholine, the AChR responds by an extensive change in conformation that affects all subunits and leads to opening of an ion-conducting channel across the plasma membrane. The channel is blocked by alpha-bungarotoxin
		47	ENSG00000175344	ENSP00000405989	CHRNA7	cholinergic receptor, nicotinic, alpha 7 [Source:HGNC Symbol;Acc:1960]	After binding acetylcholine, the AChR responds by an extensive change in conformation that affects all subunits and leads to opening of an ion-conducting channel across the plasma membrane. The channel is blocked by alpha-bungarotoxin
OG4_14757	yes	48	ENSG00000145087	ENSP00000273666	STXBP5L	syntaxin binding protein 5-like [Source:HGNC Symbol;Acc:30757]	May play a role in vesicle trafficking and exocytosis (Potential)
		49	ENSG00000164506	ENSP00000321826	STXBP5	syntaxin binding protein 5 (tomosyn) [Source:HGNC Symbol;Acc:19665]	Plays a regulatory role in calcium-dependent exocytosis and neurotransmitter release. Inhibits membrane fusion between transport vesicles and the plasma membrane. May modulate the assembly of trans-SNARE complexes between transport vesicles and the plasma membrane. Inhibits translocation of GLUT4 from intracellular vesicles to the plasma membrane. Competes with STXBP1 for STX1 binding (By similar…
OG4_13686	yes	50	ENSG00000123612	ENSP00000243349	ACVR1C	activin A receptor, type IC [Source:HGNC Symbol;Acc:18123]	Serine/threonine protein kinase which forms a receptor complex on ligand binding. The receptor complex consisting of 2 type II and 2 type I transmembrane serine/threonine kinases. Type II receptors phosphorylate and activate type I receptors which autophosphorylate, then bind and activate SMAD transcriptional regulators, SMAD2 and SMAD3. Receptor for activin AB, activin B and NODAL. Plays a role …
		51	ENSG00000135503	ENSP00000257963	ACVR1B	activin A receptor, type IB [Source:HGNC Symbol;Acc:172]	Transmembrane serine/threonine kinase activin type-1 receptor forming an activin receptor complex with activin receptor type-2 (ACVR2A or ACVR2B). Transduces the activin signal from the cell surface to the cytoplasm and is thus regulating a many physiological and pathological processes including neuronal differentiation and neuronal survival, hair follicle development and cycling, FSH production …
		52	ENSG00000106799	ENSP00000364133	TGFBR1	transforming growth factor, beta receptor 1 [Source:HGNC Symbol;Acc:11772]	Transmembrane serine/threonine kinase forming with the TGF-beta type II serine/threonine kinase receptor, TGFBR2, the non-promiscuous receptor for the TGF-beta cytokines TGFB1, TGFB2 and TGFB3. Transduces the TGFB1, TGFB2 and TGFB3 signal from the cell surface to the cytoplasm and is thus regulating a plethora of physiological and pathological processes including cell cycle arrest in epithelial a…
OG4_15295	yes	53	ENSG00000124171	ENSP00000360672	PARD6B	par-6 partitioning defective 6 homolog beta (C. elegans) [Source:HGNC Symbol;Acc:16245]	Adapter protein involved in asymmetrical cell division and cell polarization processes. Probably involved in formation of epithelial tight junctions. Association with PARD3 may prevent the interaction of PARD3 with F11R/JAM1, thereby preventing tight junction assembly. The PARD6-PARD3 complex links GTP-bound Rho small GTPases to atypical protein kinase C proteins
		54	ENSG00000178184	ENSP00000343144	PARD6G	par-6 partitioning defective 6 homolog gamma (C. elegans) [Source:HGNC Symbol;Acc:16076]	Adapter protein involved in asymmetrical cell division and cell polarization processes. May play a role in the formation of epithelial tight junctions. The PARD6-PARD3 complex links GTP-bound Rho small GTPases to atypical protein kinase C proteins (By similarity)
OG4_14343	yes	55	ENSG00000123066	ENSP00000281928	MED13L	mediator complex subunit 13-like [Source:HGNC Symbol;Acc:22962]	Component of the Mediator complex, a coactivator involved in the regulated transcription of nearly all RNA polymerase II-dependent genes. Mediator s as a bridge to convey information from gene-specific regulatory proteins to the basal RNA polymerase II transcription machinery. Mediator is recruited to promoters by direct interactions with regulatory proteins and serves as a scaffold for the assem…
		56	ENSG00000108510	ENSP00000380888	MED13	mediator complex subunit 13 [Source:HGNC Symbol;Acc:22474]	Component of the Mediator complex, a coactivator involved in the regulated transcription of nearly all RNA polymerase II-dependent genes. Mediator s as a bridge to convey information from gene-specific regulatory proteins to the basal RNA polymerase II transcription machinery. Mediator is recruited to promoters by direct interactions with regulatory proteins and serves as a scaffold for the assem…
OG4_11307	yes	57	ENSG00000127603	ENSP00000289893	MACF1	microtubule-actin crosslinking factor 1 [Source:HGNC Symbol;Acc:13664]	Isoform 2 is a F-actin-binding protein which may play a role in cross-linking actin to other cytoskeletal proteins and also binds to microtubules. Plays an important role in ERBB2-dependent stabilization of microtubules at the cell cortex. Acts as a positive regulator of Wnt receptor signaling pathway and is involved in the translocation of AXIN1 and its associated complex (composed of APC, CTNNB…
		58	ENSG00000178209	ENSP00000323856	PLEC	plectin [Source:HGNC Symbol;Acc:9069]	Interlinks intermediate filaments with microtubules and microfilaments and anchors intermediate filaments to desmosomes or hemidesmosomes. Could also bind muscle proteins such as actin to membrane complexes in muscle. May be involved not only in the filaments network, but also in the regulation of their dynamics. Structural component of muscle. Isoform 9 plays a major role in the maintenance of m…
		59	ENSG00000151914	ENSP00000359805	DST	dystonin [Source:HGNC Symbol;Acc:1090]	Cytoskeletal linker protein. Acts as an integrator of intermediate filaments, actin and microtubule cytoskeleton networks. Required for anchoring either intermediate filaments to the actin cytoskeleton in neural and muscle cells or keratin-containing intermediate filaments to hemidesmosomes in epithelial cells. The proteins may self-aggregate to form filaments or a two-dimensional mesh| Isoform 3…
		60	ENSG00000096696	ENSP00000369129	DSP	desmoplakin [Source:HGNC Symbol;Acc:3052]	Major high molecular weight protein of desmosomes. Involved in the organization of the desmosomal cadherin-plakoglobin complexes into discrete plasma membrane domains and in the anchoring of intermediate filaments to the desmosomes
OG4_14417	no	61	ENSG00000106852	ENSP00000377854	LHX6	LIM homeobox 6 [Source:HGNC Symbol;Acc:21735]	Probable transcription factor required for the expression of a subset of genes involved in interneurons migration and development. s in the specification of cortical interneuron subtypes and in the migration of GABAergic interneuron precursors from the subpallium to the cerebral cortex (By similarity)
		62	ENSG00000162624	ENSP00000294638	LHX8	LIM homeobox 8 [Source:HGNC Symbol;Acc:28838]	Transcription factor involved in differentiation of certain neurons and mesenchymal cells (By similarity)
OG4_17135	no	63	ENSG00000131873	ENSP00000254190	CHSY1	chondroitin sulfate synthase 1 [Source:HGNC Symbol;Acc:17198]	Has both beta-1,3-glucuronic acid and beta-1,4-N-acetylgalactosamine transferase activity. Transfers glucuronic acid (GlcUA) from UDP-GlcUA and N-acetylgalactosamine (GalNAc) from UDP-GalNAc to the non-reducing end of the elongating chondroitin polymer. Involved in the negative control of osteogenesis likely through the modulation of NOTCH signaling
		64	ENSG00000198108	ENSP00000302629	CHSY3	chondroitin sulfate synthase 3 [Source:HGNC Symbol;Acc:24293]	Has both beta-1,3-glucuronic acid and beta-1,4-N-acetylgalactosamine transferase activity. Transfers glucuronic acid (GlcUA) from UDP-GlcUA and N-acetylgalactosamine (GalNAc) from UDP-GalNAc to the non-reducing end of the elongating chondroitin polymer. Specific activity is much reduced compared to CHSY1
OG4_12841	yes	65	ENSG00000151062	ENSP00000372169	CACNA2D4	calcium channel, voltage-dependent, alpha 2/delta subunit 4 [Source:HGNC Symbol;Acc:20202]	The alpha-2/delta subunit of voltage-dependent calcium channels regulates calcium current density and activation/inactivation kinetics of the calcium channel
		66	ENSG00000157445	ENSP00000419101	CACNA2D3	calcium channel, voltage-dependent, alpha 2/delta subunit 3 [Source:HGNC Symbol;Acc:15460]	The alpha-2/delta subunit of voltage-dependent calcium channels regulates calcium current density and activation/inactivation kinetics of the calcium channel. Acts as a regulatory subunit for P/Q-type calcium channel (CACNA1A), N-type (CACNA1B), L-type (CACNA1C OR CACNA1D) but not T-type (CACNA1G) (By similarity)
OG4_15805	no	67	ENSG00000074590	ENSP00000261402	NUAK1	NUAK family, SNF1-like kinase, 1 [Source:HGNC Symbol;Acc:14311]	Serine/threonine-protein kinase involved in various processes such as cell adhesion, regulation of cell ploidy and senescence, cell proliferation and tumor progression. Phosphorylates ATM, CASP6, LATS1, PPP1R12A and p53/TP53. Acts as a regulator of cellular senescence and cellular ploidy by mediating phosphorylation of 'Ser-464' of LATS1, thereby controlling its stability. Controls cell adhesion …
		68	ENSG00000163545	ENSP00000356125	NUAK2	NUAK family, SNF1-like kinase, 2 [Source:HGNC Symbol;Acc:29558]	Stress-activated kinase involved in tolerance to glucose starvation. Induces cell-cell detachment by increasing F-actin conversion to G-actin. Expression is induced by CD95 or TNF-alpha, via NF-kappa-B. Protects cells from CD95-mediated apoptosis and is required for the increased motility and invasiveness of CD95-activated tumor cells. Able to phosphorylate 'Ser-464' of LATS1
OG4_14906	yes	69	ENSG00000197702	ENSP00000334008	PARVA	parvin, alpha [Source:HGNC Symbol;Acc:14652]	Probably plays a role in the regulation of cell adhesion and cytoskeleton organization. Plays a role in ciliogenesis
		70	ENSG00000188677	ENSP00000384515	PARVB	parvin, beta [Source:HGNC Symbol;Acc:14653]	Probably plays a role in the regulation of cell adhesion and cytoskeleton organization
OG4_14385	yes	71	ENSG00000136816	ENSP00000259339	TOR1B	torsin family 1, member B (torsin B) [Source:HGNC Symbol;Acc:11995]	May serve as a molecular chaperone assisting in the proper folding of secreted and/or membrane proteins (By similarity)
	yes	72	ENSG00000136827	ENSP00000345719	TOR1A	torsin family 1, member A (torsin A) [Source:HGNC Symbol;Acc:3098]	May serve as a molecular chaperone assisting in the proper folding of secreted and/or membrane proteins. In the nucleus, displaces the nuclear membrane proteins SUN2, SYNE2 and nesprin-3/C14orf49, leaving nuclear pores and SUN1 unchanged
OG4_14174	yes	73	ENSG00000101311	ENSP00000217289	FERMT1	fermitin family member 1 [Source:HGNC Symbol;Acc:15889]	Involved in cell adhesion. Contributes to integrin activation. When co-expressed with talin, potentiates activation of ITGA2B. Required for normal keratinocyte proliferation. Required for normal polarization of basal keratinocytes in skin, and for normal cell shape. Required for normal adhesion of keratinocytes to fibronectin and laminin, and for normal keratinocyte migration to wound sites. May …
	yes	74	ENSG00000149781	ENSP00000279227	FERMT3	fermitin family member 3 [Source:HGNC Symbol;Acc:23151]	Plays a central role in cell adhesion in hematopoietic cells. Acts by activating the integrin beta-1-3 (ITGB1, ITGB2 and ITGB3). Required for integrin-mediated platelet adhesion and leukocyte adhesion to endothelial cells. Required for activation of integrin beta-2 (ITGB2) in polymorphonuclear granulocytes (PMNs) (By similarity)| Isoform 2 may act as a repressor of NF-kappa-B and apoptosis
	yes	75	ENSG00000073712	ENSP00000342858	FERMT2	fermitin family member 2 [Source:HGNC Symbol;Acc:15767]	Participates in the connection between ECM adhesion sites and the actin cytoskeleton and also in the orchestration of actin assembly and cell shape modulation. Recruits migfilin (FBLP1) protein to cell-ECM focal adhesion sites
OG4_12611	no	76	ENSG00000113763	ENSP00000332737	UNC5A	unc-5 homolog A (C. elegans) [Source:HGNC Symbol;Acc:12567]	Receptor for netrin required for axon guidance. Mediates axon repulsion of neuronal growth cones in the developing nervous system upon ligand binding. Axon repulsion in growth cones may be caused by its association with DCC that may trigger signaling for repulsion. It also acts as a dependence receptor required for apoptosis induction when not associated with netrin ligand
	no	77	ENSG00000107731	ENSP00000334329	UNC5B	unc-5 homolog B (C. elegans) [Source:HGNC Symbol;Acc:12568]	Receptor for netrin required for axon guidance. Mediates axon repulsion of neuronal growth cones in the developing nervous system upon ligand binding. Axon repulsion in growth cones may be caused by its association with DCC that may trigger signaling for repulsion. It also acts as a dependence receptor required for apoptosis induction when not associated with netrin ligand. Mediates apoptosis by …
	no	78	ENSG00000182168	ENSP00000406022	UNC5C	unc-5 homolog C (C. elegans) [Source:HGNC Symbol;Acc:12569]	Receptor for netrin required for axon guidance. Mediates axon repulsion of neuronal growth cones in the developing nervous system upon ligand binding. Axon repulsion in growth cones may be caused by its association with DCC that may trigger signaling for repulsion. Also involved in corticospinal tract axon guidances independently of DCC. It also acts as a dependence receptor required for apoptosi…
	no	79	ENSG00000156687	ENSP00000412652	UNC5D	unc-5 homolog D (C. elegans) [Source:HGNC Symbol;Acc:18634]	Receptor for netrin. May be involved in axon guidance by mediating axon repulsion of neuronal growth cones in the developing nervous system upon ligand binding. Axon repulsion in growth cones may be caused by its association with DCC that may trigger signaling for repulsion. It also acts as a dependence receptor required for apoptosis induction when not associated with netrin ligand (By similarit…
OG4_12206	yes	80	ENSG00000134121	ENSP00000256509	CHL1	cell adhesion molecule with homology to L1CAM (close homolog of L1) [Source:HGNC Symbol;Acc:1939]	Extracellular matrix and cell adhesion protein that plays a role in nervous system development and in synaptic plasticity. Both soluble and membranous forms promote neurite outgrowth of cerebellar and hippocampal neurons and suppress neuronal cell death. Plays a role in neuronal positioning of pyramidal neurons and in regulation of both the number of interneurons and the efficacy of GABAergic syn…
	yes	81	ENSG00000163531	ENSP00000356140	NFASC	neurofascin [Source:HGNC Symbol;Acc:29866]	Cell adhesion, ankyrin-binding protein which may be involved in neurite extension, axonal guidance, synaptogenesis, myelination and neuron-glial cell interactions (By similarity)
	yes	82	ENSG00000198910	ENSP00000359077	L1CAM	L1 cell adhesion molecule [Source:HGNC Symbol;Acc:6470]	Cell adhesion molecule with an important role in the development of the nervous system. Involved in neuron-neuron adhesion, neurite fasciculation, outgrowth of neurites, etc. Binds to axonin on neurons
	yes	83	ENSG00000091129	ENSP00000368317	NRCAM	neuronal cell adhesion molecule [Source:HGNC Symbol;Acc:7994]	Cell adhesion, ankyrin-binding protein involved in neuron-neuron adhesion. May play a role in the molecular assembly of the nodes of Ranvier (By similarity)
OG4_14264	yes	84	ENSG00000147509	ENSP00000297313	RGS20	regulator of G-protein signaling 20 [Source:HGNC Symbol;Acc:14600]	Inhibits signal transduction by increasing the GTPase activity of G protein alpha subunits thereby driving them into their inactive GDP-bound form. Binds selectively to G(z)-alpha and G(alpha)-i2 subunits, accelerates their GTPase activity and regulates their signaling activities. The G(z)-alpha activity is inhibited by the phosphorylation and palmitoylation of the G-protein. Negatively regulates…
	yes	85	ENSG00000091844	ENSP00000356194	RGS17	regulator of G-protein signaling 17 [Source:HGNC Symbol;Acc:14088]	Inhibits signal transduction by increasing the GTPase activity of G protein alpha subunits thereby driving them into their inactive GDP-bound form. Binds selectively to G(z)-alpha and G(alpha)-i2 subunits, accelerates their GTPase activity and regulates their signaling activities. The G(z)-alpha activity is inhibited by the phosphorylation and palmitoylation of the G-protein. Negatively regulates…
OG4_14877	yes	86	ENSG00000148498	ENSP00000363921	PARD3	par-3 partitioning defective 3 homolog (C. elegans) [Source:HGNC Symbol;Acc:16051]	Adapter protein involved in asymmetrical cell division and cell polarization processes. Seems to play a central role in the formation of epithelial tight junctions. Targets the phosphatase PTEN to cell junctions (By similarity). Association with PARD6B may prevent the interaction of PARD3 with F11R/JAM1, thereby preventing tight junction assembly. The PARD6-PARD3 complex links GTP-bound Rho small…
	yes	87	ENSG00000116117	ENSP00000385848	PARD3B	par-3 partitioning defective 3 homolog B (C. elegans) [Source:HGNC Symbol;Acc:14446]	Putative adapter protein involved in asymmetrical cell division and cell polarization processes. May play a role in the formation of epithelial tight junctions
OG4_15422	yes	88	ENSG00000172379	ENSP00000307479	ARNT2	aryl-hydrocarbon receptor nuclear translocator 2 [Source:HGNC Symbol;Acc:16876]	Specifically recognizes the xenobiotic response element (XRE)
		89	ENSG00000143437	ENSP00000351407	ARNT	aryl hydrocarbon receptor nuclear translocator [Source:HGNC Symbol;Acc:700]	Required for activity of the Ah (dioxin) receptor. This protein is required for the ligand-binding subunit to translocate from the cytosol to the nucleus after ligand binding. The complex then initiates transcription of genes involved in the activation of PAH procarcinogens. The heterodimer with HIF1A or EPAS1/HIF2A s as a transcriptional regulator of the adaptive response to hypoxia
OG4_14896	yes	90	ENSG00000164749	ENSP00000379701	HNF4G	hepatocyte nuclear factor 4, gamma [Source:HGNC Symbol;Acc:5026]	Transcription factor. Has a lower transcription activation potential than HNF4-alpha
		91	ENSG00000101076	ENSP00000343807	HNF4A	hepatocyte nuclear factor 4, alpha [Source:HGNC Symbol;Acc:5024]	Transcriptionally controlled transcription factor. Binds to DNA sites required for the transcription of alpha 1-antitrypsin, apolipoprotein CIII, transthyretin genes and HNF1-alpha. May be essential for development of the liver, kidney and intestine
OG4_14968	no	92	ENSG00000169554	ENSP00000302501	ZEB2	zinc finger E-box binding homeobox 2 [Source:HGNC Symbol;Acc:14881]	Transcriptional inhibitor that binds to DNA sequence 5'-CACCT-3' in different promoters. Represses transcription of E-cadherin
		93	ENSG00000148516	ENSP00000319248	ZEB1	zinc finger E-box binding homeobox 1 [Source:HGNC Symbol;Acc:11642]	Acts as a transcriptional repressor. Inhibits interleukin-2 (IL-2) gene expression. Enhances or represses the promoter activity of the ATP1A1 gene depending on the quantity of cDNA and on the cell type. Represses E-cadherin promoter and induces an epithelial-mesenchymal transition (EMT) by recruiting SMARCA4/BRG1. Represses BCL6 transcription in the presence of the corepressor CTBP1. Positively r…
OG4_11979	yes	94	ENSG00000092439	ENSP00000320239	TRPM7	transient receptor potential cation channel, subfamily M, member 7 [Source:HGNC Symbol;Acc:17994]	Essential ion channel and serine/threonine-protein kinase. Divalent cation channel permeable to calcium and magnesium. Has a central role in magnesium ion homeostasis and in the regulation of anoxic neuronal cell death. The kinase activity is essential for the channel . May be involved in a fundamental process that adjusts plasma membrane divalent cation fluxes according to the metabolic state of…
		95	ENSG00000083067	ENSP00000350140	TRPM3	transient receptor potential cation channel, subfamily M, member 3 [Source:HGNC Symbol;Acc:17992]	Calcium channel mediating constitutive calcium ion entry. Its activity is increased by reduction in extracellular osmolarity, by store depletion and muscarinic receptor activation
		96	ENSG00000119121	ENSP00000354006	TRPM6	transient receptor potential cation channel, subfamily M, member 6 [Source:HGNC Symbol;Acc:17995]	Essential ion channel and serine/threonine-protein kinase. Crucial for magnesium homeostasis. Has an important role in epithelial magnesium transport and in the active magnesium absorption in the gut and kidney. Isoforms of the type M6-kinase lack the ion channel region
		97	ENSG00000134160	ENSP00000380897	TRPM1	transient receptor potential cation channel, subfamily M, member 1 [Source:HGNC Symbol;Acc:7146]	Cation channel essential for the depolarizing photoresponse of retinal ON bipolar cells. It is part of the GRM6 signaling cascade. May play a role in metastasis suppression (By similarity). May act as a spontaneously active, calcium-permeable plasma membrane channel
OG4_14965	yes	98	ENSG00000076108	ENSP00000368754	BAZ2A	bromodomain adjacent to zinc finger domain, 2A [Source:HGNC Symbol;Acc:962]	Essential component of the NoRC (nucleolar remodeling complex) complex, a complex that mediates silencing of a fraction of rDNA by recruiting histone-modifying enzymes and DNA methyltransferases, leading to heterochromatin formation and transcriptional silencing. In the complex, it plays a central role by being recruited to rDNA and by targeting chromatin modifying enzymes such as HDAC1, leading …
		99	ENSG00000123636	ENSP00000376534	BAZ2B	bromodomain adjacent to zinc finger domain, 2B [Source:HGNC Symbol;Acc:963]	May play a role in transcriptional regulation interacting with ISWI
OG4_15001	no	100	ENSG00000142611	ENSP00000270722	PRDM16	PR domain containing 16 [Source:HGNC Symbol;Acc:14000]	Binds DNA and s as a transcriptional regulator. s in the differentiation of brown adipose tissue (BAT) which is specialized in dissipating chemical energy in the form of heat in response to cold or excess feeding while white adipose tissue (WAT) is specialized in the storage of excess energy and the control of systemic metabolism. Together with CEBPB, regulates the differentiation of myoblastic p…
		101	ENSG00000085276	ENSP00000417899	MECOM	MDS1 and EVI1 complex locus [Source:HGNC Symbol;Acc:3498]	s as a transcriptional regulator binding to DNA sequences in the promoter region of target genes and regulating positively or negatively their expression. Oncogene which plays a role in development, cell proliferation and differentiation. May also play a role in apoptosis through regulation of the JNK and TGF-beta signaling. Involved in hematopoiesis
		102	ENSG00000085276	ENSP00000420048	MECOM	MDS1 and EVI1 complex locus [Source:HGNC Symbol;Acc:3498]	s as a transcriptional regulator binding to DNA sequences in the promoter region of target genes and regulating positively or negatively their expression. Oncogene which plays a role in development, cell proliferation and differentiation. May also play a role in apoptosis through regulation of the JNK and TGF-beta signaling. Involved in hematopoiesis
OG4_14666	yes	103	ENSG00000138834	ENSP00000250894	MAPK8IP3	mitogen-activated protein kinase 8 interacting protein 3 [Source:HGNC Symbol;Acc:6884]	The JNK-interacting protein (JIP) group of scaffold proteins selectively mediates JNK signaling by aggregating specific components of the MAPK cascade to form a al JNK signaling module. May as a regulator of vesicle transport, through interations with the JNK-signaling components and motor proteins (By similarity)
		104	ENSG00000008294	ENSP00000365589	SPAG9	sperm associated antigen 9 [Source:HGNC Symbol;Acc:14524]	The JNK-interacting protein (JIP) group of scaffold proteins selectively mediates JNK signaling by aggregating specific components of the MAPK cascade to form a al JNK signaling module. Isoform 5 may play a role in spermatozoa-egg-interaction
OG4_15459	yes	105	ENSG00000120063	ENSP00000400717	GNA13	guanine nucleotide binding protein (G protein), alpha 13 [Source:HGNC Symbol;Acc:4381]	Guanine nucleotide-binding proteins (G proteins) are involved as modulators or transducers in various transmembrane signaling systems
		106	ENSG00000146535	ENSP00000275364	GNA12	guanine nucleotide binding protein (G protein) alpha 12 [Source:HGNC Symbol;Acc:4380]	Guanine nucleotide-binding proteins (G proteins) are involved as modulators or transducers in various transmembrane signaling systems
OG4_15104	yes	107	ENSG00000165702	ENSP00000344782	GFI1B	growth factor independent 1B transcription repressor [Source:HGNC Symbol;Acc:4238]	Essential proto-oncogenic transcriptional regulator necessary for development and differentiation of erythroid and megakaryocytic lineages. Component of a RCOR-GFI-KDM1A-HDAC complex that suppresses, via histone deacetylase (HDAC) recruitment, a number of genes implicated in multilineage blood cell development and controls hematopoietic differentiation. Transcriptional repressor or activator depe…
		108	ENSG00000162676	ENSP00000359357	GFI1	growth factor independent 1 transcription repressor [Source:HGNC Symbol;Acc:4237]	Transcription repressor essential for hematopoiesis. s in a cell-context and development-specific manner. Binds to 5'-TAAATCAC[AT]GCA-3' in the promoter region of a large number of genes. Component of several complexes, including the EHMT2-GFI1-HDAC1, AJUBA-GFI1-HDAC1 and RCOR-GFI-KDM1A-HDAC complexes, that suppress, via histone deacetylase (HDAC) recruitment, a number of genes implicated in mult…
OG4_14765	no	109	ENSG00000181541	ENSP00000324701	MAB21L2	mab-21-like 2 (C. elegans) [Source:HGNC Symbol;Acc:6758]	Required for several aspects of embryonic development including normal development of the eye (By similarity)
		110	ENSG00000180660	ENSP00000369251	MAB21L1	mab-21-like 1 (C. elegans) [Source:HGNC Symbol;Acc:6757]	Required for several aspects of embryonic development including normal development of the eye (By similarity)
OG4_14181	yes	111	ENSG00000169862	ENSP00000307134	CTNND2	catenin (cadherin-associated protein), delta 2 (neural plakophilin-related arm-repeat protein) [Source:HGNC Symbol;Acc:2516]	s as a transcriptional activator when bound to ZBTB33 (By similarity). May be involved in neuronal cell adhesion and tissue morphogenesis and integrity by regulating adhesion molecules
		112	ENSG00000144283	ENSP00000374409	PKP4	plakophilin 4 [Source:HGNC Symbol;Acc:9026]	Plays a role as a regulator of Rho activity during cytokinesis. May play a role in junctional plaques
OG4_13991	no	113	ENSG00000117411	ENSP00000310696	B4GALT2	UDP-Gal:betaGlcNAc beta 1,4- galactosyltransferase, polypeptide 2 [Source:HGNC Symbol;Acc:925]	Responsible for the synthesis of complex-type N-linked oligosaccharides in many glycoproteins as well as the carbohydrate moieties of glycolipids. Can produce lactose
		114	ENSG00000086062	ENSP00000369055	B4GALT1	UDP-Gal:betaGlcNAc beta 1,4- galactosyltransferase, polypeptide 1 [Source:HGNC Symbol;Acc:924]	The Golgi complex form catalyzes the production of lactose in the lactating mammary gland and could also be responsible for the synthesis of complex-type N-linked oligosaccharides in many glycoproteins as well as the carbohydrate moieties of glycolipids| The cell surface form s as a recognition molecule during a variety of cell to cell and cell to matrix interactions, as those occurring during de…
OG4_14005	yes	115	ENSG00000149480	ENSP00000278823	MTA2	metastasis associated 1 family, member 2 [Source:HGNC Symbol;Acc:7411]	May be involved in the regulation of gene expression as repressor and activator. The repression might be related to covalent modification of histone proteins
		116	ENSG00000182979	ENSP00000333633	MTA1	metastasis associated 1 [Source:HGNC Symbol;Acc:7410]	May be involved in the regulation of gene expression by covalent modification of histone proteins. Isoform Long is a corepressor of estrogen receptor (ER). Isoform Short binds to ER and sequesters it in the cytoplasm and enhances non-genomic responses of ER
		117	ENSG00000057935	ENSP00000385823	MTA3	metastasis associated 1 family, member 3 [Source:HGNC Symbol;Acc:23784]	Plays a role in maintenance of the normal epithelial architecture through the repression of SNAI1 transcription in a histone deacetylase-dependent manner, and thus the regulation of E-cadherin levels
OG4_14732	no	118	ENSG00000165659	ENSP00000352712	DACH1	dachshund homolog 1 (Drosophila) [Source:HGNC Symbol;Acc:2663]	Transcription factor that is involved in regulation of organogenesis. Seems to be a regulator of SIX1, SIX6 and probably SIX5. Corepression of precursor cell proliferation in myoblasts by SIX1 is switched to coactivation through recruitment of EYA3 to the SIX1-DACH1 complex. Transcriptional activation seems also to involve association of CREBBP. Seems to act as a corepressor of SIX6 in regulating…
		119	ENSG00000126733	ENSP00000362217	DACH2	dachshund homolog 2 (Drosophila) [Source:HGNC Symbol;Acc:16814]	Transcription factor that is involved in regulation of organogenesis. Seems to be a regulator for SIX1 and SIX6. Seems to act as a corepressor of SIX6 in regulating proliferation by directly repressing cyclin-dependent kinase inhibitors, including the p27Kip1 promoter. Is recruited with SIX6 to the p27Kip1 promoter in embryonal retina. SIX6 corepression seems also to involve NCOR1, TBL1, HDAC1 an…
OG4_14423	no	120	ENSG00000077157	ENSP00000356239	PPP1R12B	protein phosphatase 1, regulatory (inhibitor) subunit 12B [Source:HGNC Symbol;Acc:7619]	Regulates myosin phosphatase activity. Augments Ca(2+) sensitivity of the contractile apparatus
		121	ENSG00000058272	ENSP00000389168	PPP1R12A	protein phosphatase 1, regulatory (inhibitor) subunit 12A [Source:HGNC Symbol;Acc:7618]	Key regulator of protein phosphatase 1C (PPP1C). Mediates binding to myosin. As part of the PPP1C complex, involved in dephosphorylation of PLK1. Capable of inhibiting HIF1AN-dependent suppression of HIF1A activity
OG4_13634	yes	122	ENSG00000187122	ENSP00000266058	SLIT1	slit homolog 1 (Drosophila) [Source:HGNC Symbol;Acc:11085]	Thought to act as molecular guidance cue in cellular migration, and appears to be mediated by interaction with roundabout homolog receptors. During neural development involved in axonal navigation at the ventral midline of the neural tube and projection of axons to different regions (By similarity). SLIT1 and SLIT2 together seem to be essential for midline guidance in the forebrain by acting as r…
		123	ENSG00000145147	ENSP00000273739	SLIT2	slit homolog 2 (Drosophila) [Source:HGNC Symbol;Acc:11086]	Thought to act as molecular guidance cue in cellular migration, and appears to be mediated by interaction with roundabout homolog receptors. During neural development involved in axonal navigation at the ventral midline of the neural tube and projection of axons to different regions. SLIT1 and SLIT2 seem to be essential for midline guidance in the forebrain by acting as repulsive signal preventin…
		124	ENSG00000184347	ENSP00000332164	SLIT3	slit homolog 3 (Drosophila) [Source:HGNC Symbol;Acc:11087]	May act as molecular guidance cue in cellular migration, and may be mediated by interaction with roundabout homolog receptors
OG4_15398	yes	125	ENSG00000138083	ENSP00000260653	SIX3	SIX homeobox 3 [Source:HGNC Symbol;Acc:10889]	May be involved in visual system development
		126	ENSG00000184302	ENSP00000328596	SIX6	SIX homeobox 6 [Source:HGNC Symbol;Acc:10892]	May be involved in eye development
OG4_14536	yes	127	ENSG00000169744	ENSP00000306772	LDB2	LIM domain binding 2 [Source:HGNC Symbol;Acc:6533]	Binds to the LIM domain of a wide variety of LIM domain-containing transcription factors
		128	ENSG00000198728	ENSP00000392466	LDB1	LIM domain binding 1 [Source:HGNC Symbol;Acc:6532]	Binds to the LIM domain of a wide variety of LIM domain-containing transcription factors. May regulate the transcriptional activity of LIM-containing proteins by determining specific partner interactions. May play a role in the development of motor neurons. Acts synergistically with LHX1/LIM1 in axis formation and activation of gene expression. Acts with LMO2 in the regulation of red blood cell d…
OG4_15564	yes	129	ENSG00000105810	ENSP00000265734	CDK6	cyclin-dependent kinase 6 [Source:HGNC Symbol;Acc:1777]	Serine/threonine-protein kinase involved in the control of the cell cycle and differentiation; promotes G1/S transition. Phosphorylates pRB/RB1 and NPM1. Interacts with D-type G1 cyclins during interphase at G1 to form a pRB/RB1 kinase and controls the entrance into the cell cycle. Involved in initiation and maintenance of cell cycle exit during cell differentiation; prevents cell proliferation a…
		130	ENSG00000135446	ENSP00000257904	CDK4	cyclin-dependent kinase 4 [Source:HGNC Symbol;Acc:1773]	Ser/Thr-kinase component of cyclin D-CDK4 (DC) complexes that phosphorylate and inhibit members of the retinoblastoma (RB) protein family including RB1 and regulate the cell-cycle during G(1)/S transition. Phosphorylation of RB1 allows dissociation of the transcription factor E2F from the RB/E2F complexes and the subsequent transcription of E2F target genes which are responsible for the progressi…
OG4_14277	yes	131	ENSG00000034053	ENSP00000219865	APBA2	amyloid beta (A4) precursor protein-binding, family A, member 2 [Source:HGNC Symbol;Acc:579]	Putative in synaptic vesicle exocytosis by binding to STXBP1, an essential component of the synaptic vesicle exocytotic machinery. May modulate processing of the beta-amyloid precursor protein (APP) and hence formation of beta-APP
		132	ENSG00000107282	ENSP00000265381	APBA1	amyloid beta (A4) precursor protein-binding, family A, member 1 [Source:HGNC Symbol;Acc:578]	Putative in synaptic vesicle exocytosis by binding to Munc18-1, an essential component of the synaptic vesicle exocytotic machinery. May modulate processing of the beta-amyloid precursor protein (APP) and hence formation of beta-APP
OG4_13993	yes	133	ENSG00000091010	ENSP00000230732	POU4F3	POU class 4 homeobox 3 [Source:HGNC Symbol;Acc:9220]	May play a role in determining or maintaining the identities of a small subset of visual system neurons
		134	ENSG00000152192	ENSP00000366413	POU4F1	POU class 4 homeobox 1 [Source:HGNC Symbol;Acc:9218]	Probable transcription factor which may play a role in the regulation of specific gene expression within a subset of neuronal lineages. May play a role in determining or maintaining the identities of a small subset of visual system neurons
		135	ENSG00000151615	ENSP00000281321	POU4F2	POU class 4 homeobox 2 [Source:HGNC Symbol;Acc:9219]	Transcription factor. May play a role in determining or maintaining the identities of a small subset of visual system neurons
OG4_15414	no	136	ENSG00000185483	ENSP00000360120	ROR1	receptor tyrosine kinase-like orphan receptor 1 [Source:HGNC Symbol;Acc:10256]	Tyrosine-protein kinase receptor whose role is not yet clear
		137	ENSG00000169071	ENSP00000364860	ROR2	receptor tyrosine kinase-like orphan receptor 2 [Source:HGNC Symbol;Acc:10257]	Tyrosine-protein kinase receptor which may be involved in the early formation of the chondrocytes. It seems to be required for cartilage and growth plate development. Phosphorylates YWHAB, leading to induction of osteogenesis and bone formation
OG4_15676	yes	138	ENSG00000172818	ENSP00000337862	OVOL1	ovo-like 1(Drosophila) [Source:HGNC Symbol;Acc:8525]	Putative transcription factor. Involved in hair formation and spermatogenesis. May in the differentiation and/or maintenance of the urogenital system (By similarity)
		139	ENSG00000125850	ENSP00000278780	OVOL2	ovo-like 2 (Drosophila) [Source:HGNC Symbol;Acc:15804]	DNA-binding protein that binds to the 5'-G[GCT]GGGGG-3' core sequence. Probably acts as a transcription regulator (By similarity)
OG4_13914	yes	140	ENSG00000196628	ENSP00000381382	TCF4	transcription factor 4 [Source:HGNC Symbol;Acc:11634]	Transcription factor that binds to the immunoglobulin enchancer Mu-E5/KE5-motif. Involved in the initiation of neuronal differentiation. Activates transcription by binding to the E box (5'-CANNTG-3'). Binds to the E-box present in the somatostatin receptor 2 initiator element (SSTR2-INR) to activate transcription (By similarity). Preferentially binds to either 5'-ACANNTGT-3' or 5'-CCANNTGG-3'
		141	ENSG00000140262	ENSP00000388940	TCF12	transcription factor 12 [Source:HGNC Symbol;Acc:11623]	Transcriptional regulator. Involved in the initiation of neuronal differentiation. Activates transcription by binding to the E box (5'-CANNTG-3')
		142	ENSG00000071564	ENSP00000378813	TCF3	transcription factor 3 (E2A immunoglobulin enhancer binding factors E12/E47) [Source:HGNC Symbol;Acc:11633]	Transcriptional regulator. Involved in the initiation of neuronal differentiation. Heterodimers between TCF3 and tissue-specific basic helix-loop-helix (bHLH) proteins play major roles in determining tissue-specific cell fate during embryogenesis, like muscle or early B-cell differentiation. Dimers bind DNA on E-box motifs5'-CANNTG-3'. Binds to the kappa-E2 site in the kappa immunoglobulin gene e…
OG4_14125	no	143	ENSG00000103449	ENSP00000251020	SALL1	sal-like 1 (Drosophila) [Source:HGNC Symbol;Acc:10524]	Transcriptional repressor involved in organogenesis (By similarity)
		144	ENSG00000151514	ENSP00000299466	SALL3	sal-like 3 (Drosophila) [Source:HGNC Symbol;Acc:10527]	Probable transcription factor
		145	ENSG00000101115	ENSP00000217086	SALL4	sal-like 4 (Drosophila) [Source:HGNC Symbol;Acc:15924]	Probable transcription factor
OG4_13632	yes	146	ENSG00000004975	ENSP00000005340	DVL2	dishevelled, dsh homolog 2 (Drosophila) [Source:HGNC Symbol;Acc:3086]	Participates in Wnt signaling by binding to the cytoplasmic C-terminus of frizzled family members and transducing the Wnt signal to down-stream effectors. Promotes internalization and degradation of frizzled proteins upon Wnt signaling. Plays a role both in canonical and non-canonical Wnt signaling. Plays a role in the signal transduction pathways mediated by multiple Wnt genes (By similarity)
		147	ENSG00000161202	ENSP00000316054	DVL3	dishevelled, dsh homolog 3 (Drosophila) [Source:HGNC Symbol;Acc:3087]	May play a role in the signal transduction pathway mediated by multiple Wnt genes
		148	ENSG00000107404	ENSP00000368166	DVL1	dishevelled, dsh homolog 1 (Drosophila) [Source:HGNC Symbol;Acc:3084]	Participates in Wnt signaling by binding to the cytoplasmic C-terminus of frizzled family members and transducing the Wnt signal to down-stream effectors. Plays a role both in canonical and non-canonical Wnt signaling. Plays a role in the signal transduction pathways mediated by multiple Wnt genes. Required for LEF1 activation upon WNT1 and WNT3A signaling. DVL1 and PAK1 form a ternary complex wi…
OG4_16472	no	149	ENSG00000184058	ENSP00000331791	TBX1	T-box 1 [Source:HGNC Symbol;Acc:11592]	Probable transcriptional regulator involved in developmental processes. Is required for normal development of the pharyngeal arch arteries (By similarity)
		150	ENSG00000167800	ENSP00000335191	TBX10	T-box 10 [Source:HGNC Symbol;Acc:11593]	Probable transcriptional regulator involved in developmental processes
OG4_15950	no	151	ENSG00000067141	ENSP00000261908	NEO1	neogenin 1 [Source:HGNC Symbol;Acc:7754]	May be involved as a regulatory protein in the transition of undifferentiated proliferating cells to their differentiated state. May also as a cell adhesion molecule in a broad spectrum of embryonic and adult tissues
		152	ENSG00000187323	ENSP00000389140	DCC	deleted in colorectal carcinoma [Source:HGNC Symbol;Acc:2701]	Receptor for netrin required for axon guidance. Mediates axon attraction of neuronal growth cones in the developing nervous system upon ligand binding. Its association with UNC5 proteins may trigger signaling for axon repulsion. It also acts as a dependence receptor required for apoptosis induction when not associated with netrin ligand. Implicated as a tumor suppressor gene
OG4_13783	yes	153	ENSG00000038382	ENSP00000339299	TRIO	triple functional domain (PTPRF interacting) [Source:HGNC Symbol;Acc:12303]	Promotes the exchange of GDP by GTP. Together with leukocyte antigen-related (LAR) protein, it could play a role in coordinating cell-matrix and cytoskeletal rearrangements necessary for cell migration and cell growth
		154	ENSG00000160145	ENSP00000353109	KALRN	kalirin, RhoGEF kinase [Source:HGNC Symbol;Acc:4814]	Promotes the exchange of GDP by GTP. Activates specific Rho GTPase family members, thereby inducing various signaling mechanisms that regulate neuronal shape, growth, and plasticity, through their effects on the actin cytoskeleton. Induces lamellipodia independent of its GEF activity
OG4_16628	no	155	ENSG00000138379	ENSP00000260950	MSTN	myostatin [Source:HGNC Symbol;Acc:4223]	Acts specifically as a negative regulator of skeletal muscle growth
		156	ENSG00000135414	ENSP00000257868	GDF11	growth differentiation factor 11 [Source:HGNC Symbol;Acc:4216]	Secreted signal that acts globally to specify positional identity along the anterior/posterior axis during development. Play critical roles in patterning both mesodermal and neural tissues and in establishing the skeletal pattern
OG4_15073	yes	157	ENSG00000054356	ENSP00000295718	PTPRN	protein tyrosine phosphatase, receptor type, N [Source:HGNC Symbol;Acc:9676]	Implicated in neuroendocrine secretory processes. May be involved in processes specific for neurosecretory granules, such as their biogenesis, trafficking or regulated exocytosis or may have a general role in neuroendocrine s. Seems to lack intrinsic enzyme activity. May play a role in the regulation of secretory granules via its interaction with SNTB2
		158	ENSG00000155093	ENSP00000385464	PTPRN2	protein tyrosine phosphatase, receptor type, N polypeptide 2 [Source:HGNC Symbol;Acc:9677]	Implicated in development of nervous system and pancreatic endocrine cells
OG4_16085	no	159	ENSG00000163251	ENSP00000354607	FZD5	frizzled homolog 5 (Drosophila) [Source:HGNC Symbol;Acc:4043]	Receptor for Wnt proteins. Most of frizzled receptors are coupled to the beta-catenin canonical signaling pathway, which leads to the activation of disheveled proteins, inhibition of GSK-3 kinase, nuclear accumulation of beta-catenin and activation of Wnt target genes. A second signaling pathway involving PKC and calcium fluxes has been seen for some family members, but it is not yet clear if it …
		160	ENSG00000177283	ENSP00000363826	FZD8	frizzled homolog 8 (Drosophila) [Source:HGNC Symbol;Acc:4046]	Receptor for Wnt proteins. Component of the Wnt-Fzd-LRP5-LRP6 complex that triggers beta-catenin signaling through inducing aggregation of receptor-ligand complexes into ribosome-sized signalosomes. The beta-catenin canonical signaling pathway leads to the activation of disheveled proteins, inhibition of GSK-3 kinase, nuclear accumulation of beta-catenin and activation of Wnt target genes. A seco…
OG4_15127	no	161	ENSG00000122691	ENSP00000242261	TWIST1	twist homolog 1 (Drosophila) [Source:HGNC Symbol;Acc:12428]	Acts as a transcriptional regulator. Inhibits myogenesis by sequestrating E proteins, inhibiting trans-activation by MEF2, and inhibiting DNA-binding by MYOD1 through physical interaction. This interaction probably involves the basic domains of both proteins. Also represses expression of proinflammatory cytokines such as TNFA and IL1B. Regulates cranial suture patterning and fusion. Activates tra…
		162	ENSG00000233608	ENSP00000405176	TWIST2	twist homolog 2 (Drosophila) [Source:HGNC Symbol;Acc:20670]	Binds to the E-box consensus sequence 5'-CANNTG-3' as a heterodimer and inhibits transcriptional activation by MYOD1, MYOG, MEF2A and MEF2C. Also represses expression of proinflammatory cytokines such as TNFA and IL1B. Involved in postnatal glycogen storage and energy metabolism (By similarity). Inhibits the premature or ectopic differentiation of preosteoblast cells during osteogenesis, possibly…
OG4_13252	yes	163	ENSG00000065320	ENSP00000173229	NTN1	netrin 1 [Source:HGNC Symbol;Acc:8029]	Netrins control guidance of CNS commissural axons and peripheral motor axons. Its association with either DCC or some UNC5 receptors will lead to axon attraction or repulsion, respectively. It also serve as a survival factor via its association with its receptors which prevent the initiation of apoptosis. Involved in tumorigenesis by regulating apoptosis
		164	ENSG00000162068	ENSP00000293973	NTN3	netrin 3 [Source:HGNC Symbol;Acc:8030]	Netrins control guidance of CNS commissural axons and peripheral motor axons (By similarity)
OG4_13708	yes	165	ENSG00000170365	ENSP00000305769	SMAD1	SMAD family member 1 [Source:HGNC Symbol;Acc:6767]	Transcriptional modulator activated by BMP (bone morphogenetic proteins) type 1 receptor kinase. SMAD1 is a receptor-regulated SMAD (R-SMAD). SMAD1/OAZ1/PSMB4 complex mediates the degradation of the CREBBP/EP300 repressor SNIP1
		166	ENSG00000113658	ENSP00000425018	SMAD5	SMAD family member 5 [Source:HGNC Symbol;Acc:6771]	Transcriptional modulator activated by BMP (bone morphogenetic proteins) type 1 receptor kinase. SMAD5 is a receptor-regulated SMAD (R-SMAD)
		167	ENSG00000120693	ENSP00000382216	SMAD9	SMAD family member 9 [Source:HGNC Symbol;Acc:6774]	Transcriptional modulator activated by BMP (bone morphogenetic proteins) type 1 receptor kinase. SMAD9 is a receptor-regulated SMAD (R-SMAD)
OG4_15568	no	168	ENSG00000120798	ENSP00000333275	NR2C1	nuclear receptor subfamily 2, group C, member 1 [Source:HGNC Symbol;Acc:7971]	Orphan nuclear receptor. Binds the IR7 element in the promoter of its own gene in an autoregulatory negative feedback mechanism. Primarily repressor of a broad range of genes. Binds to hormone response elements (HREs) consisting of two 5'-AGGTCA-3' half site direct repeat consensus sequences. Together with NR2C2, forms the core of the DRED (direct repeat erythroid-definitive) complex that repress…
		169	ENSG00000177463	ENSP00000320447	NR2C2	nuclear receptor subfamily 2, group C, member 2 [Source:HGNC Symbol;Acc:7972]	Orphan nuclear receptor that can act as a repressor or activator of transcription. An important repressor of nuclear recptor signaling pathways such as retinoic acid receptor, retinoid X, vitamin D3 receptor, thyroid hormone receptor and estrogen receptor pathways. May regulate gene expression during the late phase of spermatogenesis. Together with NR2C1, forms the core of the DRED (direct repeat…
OG4_14884	yes	170	ENSG00000107779	ENSP00000224764	BMPR1A	bone morphogenetic protein receptor, type IA [Source:HGNC Symbol;Acc:1076]	On ligand binding, forms a receptor complex consisting of two type II and two type I transmembrane serine/threonine kinases. Type II receptors phosphorylate and activate type I receptors which autophosphorylate, then bind and activate SMAD transcriptional regulators. Receptor for BMP-2 and BMP-4
		171	ENSG00000138696	ENSP00000401907	BMPR1B	bone morphogenetic protein receptor, type IB [Source:HGNC Symbol;Acc:1077]	On ligand binding, forms a receptor complex consisting of two type II and two type I transmembrane serine/threonine kinases. Type II receptors phosphorylate and activate type I receptors which autophosphorylate, then bind and activate SMAD transcriptional regulators. Receptor for BMP7/OP-1 and GDF5
OG4_13535	yes	172	ENSG00000107643	ENSP00000363304	MAPK8	mitogen-activated protein kinase 8 [Source:HGNC Symbol;Acc:6881]	Serine/threonine-protein kinase involved in various processes such as cell proliferation, differentiation, migration, transformation and programmed cell death. Extracellular stimuli such as proinflammatory cytokines or physical stress stimulate the stress-activated protein kinase/c-Jun N-terminal kinase (SAP/JNK) signaling pathway. In this cascade, two dual specificity kinases MAP2K4/MKK4 and MAP…
		173	ENSG00000050748	ENSP00000394560	MAPK9	mitogen-activated protein kinase 9 [Source:HGNC Symbol;Acc:6886]	Serine/threonine-protein kinase involved in various processes such as cell proliferation, differentiation, migration, transformation and programmed cell death. Extracellular stimuli such as proinflammatory cytokines or physical stress stimulate the stress-activated protein kinase/c-Jun N-terminal kinase (SAP/JNK) signaling pathway. In this cascade, two dual specificity kinases MAP2K4/MKK4 and MAP…
		174	ENSG00000109339	ENSP00000352157	MAPK10	mitogen-activated protein kinase 10 [Source:HGNC Symbol;Acc:6872]	Serine/threonine-protein kinase involved in various processes such as neuronal proliferation, differentiation, migration and programmed cell death. Extracellular stimuli such as proinflammatory cytokines or physical stress stimulate the stress-activated protein kinase/c-Jun N-terminal kinase (SAP/JNK) signaling pathway. In this cascade, two dual specificity kinases MAP2K4/MKK4 and MAP2K7/MKK7 pho…
OG4_10554	yes	175	ENSG00000179603	ENSP00000344173	GRM8	glutamate receptor, metabotropic 8 [Source:HGNC Symbol;Acc:4600]	Receptor for glutamate. The activity of this receptor is mediated by a G-protein that inhibits adenylate cyclase activity
		176	ENSG00000152822	ENSP00000354896	GRM1	glutamate receptor, metabotropic 1 [Source:HGNC Symbol;Acc:4593]	Receptor for glutamate. The activity of this receptor is mediated by a G-protein that activates a phosphatidylinositol-calcium second messenger system. May participate in the central action of glutamate in the CNS, such as long-term potentiation in the hippocampus and long-term depression in the cerebellum
		177	ENSG00000198822	ENSP00000355316	GRM3	glutamate receptor, metabotropic 3 [Source:HGNC Symbol;Acc:4595]	Receptor for glutamate. The activity of this receptor is mediated by a G-protein that inhibits adenylate cyclase activity
		178	ENSG00000124493	ENSP00000363296	GRM4	glutamate receptor, metabotropic 4 [Source:HGNC Symbol;Acc:4596]	Receptor for glutamate. The activity of this receptor is mediated by a G-protein that inhibits adenylate cyclase activity
		179	ENSG00000164082	ENSP00000378492	GRM2	glutamate receptor, metabotropic 2 [Source:HGNC Symbol;Acc:4594]	Receptor for glutamate. The activity of this receptor is mediated by a G-protein that inhibits adenylate cyclase activity. May mediate suppression of neurotransmission or may be involved in synaptogenesis or synaptic stabilization
		180	ENSG00000168959	ENSP00000402912	GRM5	glutamate receptor, metabotropic 5 [Source:HGNC Symbol;Acc:4597]	Receptor for glutamate. The activity of this receptor is mediated by a G-protein that activates a phosphatidylinositol-calcium second messenger system and generates a calcium-activated chloride current
		181	ENSG00000196277	ENSP00000417536	GRM7	glutamate receptor, metabotropic 7 [Source:HGNC Symbol;Acc:4599]	Receptor for glutamate. The activity of this receptor is mediated by a G-protein that inhibits adenylate cyclase activity
OG4_12135	yes	182	ENSG00000065717	ENSP00000262953	TLE2	transducin-like enhancer of split 2 (E(sp1) homolog, Drosophila) [Source:HGNC Symbol;Acc:11838]	Transcriptional corepressor that binds to a number of transcription factors. Inhibits the transcriptional activation mediated by CTNNB1 and TCF family members in Wnt signaling. The effects of full-length TLE family members may be modulated by association with dominant-negative AES (By similarity)
		183	ENSG00000196781	ENSP00000365682	TLE1	transducin-like enhancer of split 1 (E(sp1) homolog, Drosophila) [Source:HGNC Symbol;Acc:11837]	Transcriptional corepressor that binds to a number of transcription factors. Inhibits NF-kappa-B-regulated gene expression. Inhibits the transcriptional activation mediated by FOXA2, and by CTNNB1 and TCF family members in Wnt signaling. The effects of full-length TLE family members may be modulated by association with dominant-negative AES. Unusual as coactivator for ESRRG
		184	ENSG00000106829	ENSP00000365720	TLE4	transducin-like enhancer of split 4 (E(sp1) homolog, Drosophila) [Source:HGNC Symbol;Acc:11840]	Transcriptional corepressor that binds to a number of transcription factors. Inhibits the transcriptional activation mediated by PAX5, and by CTNNB1 and TCF family members in Wnt signaling. The effects of full-length TLE family members may be modulated by association with dominant-negative AES (By similarity)
		185	ENSG00000140332	ENSP00000415057	TLE3	transducin-like enhancer of split 3 (E(sp1) homolog, Drosophila) [Source:HGNC Symbol;Acc:11839]	Transcriptional corepressor that binds to a number of transcription factors. Inhibits the transcriptional activation mediated by CTNNB1 and TCF family members in Wnt signaling. The effects of full-length TLE family members may be modulated by association with dominant-negative AES (By similarity)
OG4_14715	yes	186	ENSG00000121068	ENSP00000240328	TBX2	T-box 2 [Source:HGNC Symbol;Acc:11597]	Involved in the transcriptional regulation of genes required for mesoderm differentiation. Probably plays a role in limb pattern formation
		187	ENSG00000135111	ENSP00000257566	TBX3	T-box 3 [Source:HGNC Symbol;Acc:11602]	Transcriptional repressor involved in developmental processes. Probably plays a role in limb pattern formation
OG4_13256	yes	188	ENSG00000164305	ENSP00000311032	CASP3	caspase 3, apoptosis-related cysteine peptidase [Source:HGNC Symbol;Acc:1504]	Involved in the activation cascade of caspases responsible for apoptosis execution. At the onset of apoptosis it proteolytically cleaves poly(ADP-ribose) polymerase (PARP) at a '216-Asp- -Gly-217' bond. Cleaves and activates sterol regulatory element binding proteins (SREBPs) between the basic helix-loop-helix leucine zipper domain and the membrane attachment domain. Cleaves and activates caspase…
		189	ENSG00000165806	ENSP00000358327	CASP7	caspase 7, apoptosis-related cysteine peptidase [Source:HGNC Symbol;Acc:1508]	Involved in the activation cascade of caspases responsible for apoptosis execution. Cleaves and activates sterol regulatory element binding proteins (SREBPs). Proteolytically cleaves poly(ADP-ribose) polymerase (PARP) at a '216-Asp- -Gly-217' bond. Overexpression promotes programmed cell death
OG4_16058	no	190	ENSG00000136352	ENSP00000346879	NKX2-1	NK2 homeobox 1 [Source:HGNC Symbol;Acc:11825]	Transcription factor that binds and activates the promoter of thyroid specific genes such as thyroglobulin, thyroperoxidase, and thyrotropin receptor. Crucial in the maintenance of the thyroid differentiation phenotype. May play a role in lung development and surfactant homeostasis
		191	ENSG00000125816	ENSP00000345147	NKX2-4	NK2 homeobox 4 [Source:HGNC Symbol;Acc:7837]	Probable transcription factor
OG4_16087	no	192	ENSG00000107187	ENSP00000360811	LHX3	LIM homeobox 3 [Source:HGNC Symbol;Acc:6595]	Acts as a transcriptional activator. Binds to and activates the promoter of the alpha-glycoprotein gene, and synergistically enhances transcription from the prolactin promoter in cooperation with Pit-1 (By similarity)
		193	ENSG00000121454	ENSP00000263726	LHX4	LIM homeobox 4 [Source:HGNC Symbol;Acc:21734]	May play a critical role in the development of respiratory control mechanisms and in the normal growth and maturation of the lung (By similarity)
OG4_15275	yes	194	ENSG00000163558	ENSP00000295797	PRKCI	protein kinase C, iota [Source:HGNC Symbol;Acc:9404]	Calcium- and diacylglycerol-independent serine/ threonine-protein kinase that plays a general protective role against apoptotic stimuli, is involved in NF-kappa-B activation, cell survival, differentiation and polarity, and contributes to the regulation of microtubule dynamics in the early secretory pathway. Is necessary for BCR-ABL oncogene-mediated resistance to apoptotic drug in leukemia cells…
		195	ENSG00000067606	ENSP00000367830	PRKCZ	protein kinase C, zeta [Source:HGNC Symbol;Acc:9412]	Calcium- and diacylglycerol-independent serine/threonine-protein kinase that s in phosphatidylinositol 3-kinase (PI3K) pathway and mitogen-activated protein (MAP) kinase cascade, and is involved in NF-kappa-B activation, mitogenic signaling, cell proliferation, cell polarity, inflammatory response and maintenance of long-term potentiation (LTP). Upon lipopolysaccharide (LPS) treatment in macropha…
OG4_14284	yes	196	ENSG00000184486	ENSP00000329170	POU3F2	POU class 3 homeobox 2 [Source:HGNC Symbol;Acc:9215]	Transcription factor that binds preferentially to the recognition sequence which consists of two distinct half-sites, ('GCAT') and ('TAAT'), separated by a nonconserved spacer region of 0, 2, or 3 nucleotides. Positively regulates the genes under the control of corticotropin-releasing hormone (CRH) and CRH II promoters (By similarity)
		197	ENSG00000198914	ENSP00000355001	POU3F3	POU class 3 homeobox 3 [Source:HGNC Symbol;Acc:9216]	Transcription factor that acts synergistically with SOX11 and SOX4. Plays a role in neuronal development. Is implicated in an enhancer activity at the embryonic met-mesencephalic junction; the enhancer element contains the octamer motif (5'-ATTTGCAT-3') (By similarity)
		198	ENSG00000196767	ENSP00000362296	POU3F4	POU class 3 homeobox 4 [Source:HGNC Symbol;Acc:9217]	Probable transcription factor which exert its primary action widely during early neural development and in a very limited set of neurons in the mature brain
OG4_15407	no	199	ENSG00000065675	ENSP00000263125	PRKCQ	protein kinase C, theta [Source:HGNC Symbol;Acc:9410]	Calcium-independent, phospholipid- and diacylglycerol (DAG)-dependent serine/threonine-protein kinase that mediates non-redundant s in T-cell receptor (TCR) signaling, including T-cells activation, proliferation, differentiation and survival, by mediating activation of multiple transcription factors such as NF-kappa-B, JUN, NFATC1 and NFATC2. In TCR-CD3/CD28-co-stimulated T-cells, is required for…
		200	ENSG00000163932	ENSP00000378217	PRKCD	protein kinase C, delta [Source:HGNC Symbol;Acc:9399]	Calcium-independent, phospholipid- and diacylglycerol (DAG)-dependent serine/threonine-protein kinase that plays contrasting roles in cell death and cell survival by ing as a pro-apoptotic protein during DNA damage-induced apoptosis, but acting as an anti-apoptotic protein during cytokine receptor-initiated cell death, is involved in tumor suppression as well as survival of several cancers, is re…
OG4_15415	yes	201	ENSG00000016082	ENSP00000230658	ISL1	ISL LIM homeobox 1 [Source:HGNC Symbol;Acc:6132]	Binds to one of the cis-acting domain of the insulin gene enhancer
		202	ENSG00000159556	ENSP00000290759	ISL2	ISL LIM homeobox 2 [Source:HGNC Symbol;Acc:18524]	Transcriptional factor that defines subclasses of motoneurons that segregate into columns in the spinal cord and select distinct axon pathways (By similarity)
OG4_16729	no	203	ENSG00000165556	ENSP00000370408	CDX2	caudal type homeobox 2 [Source:HGNC Symbol;Acc:1806]	Involved in the transcriptional regulation of multiple genes expressed in the intestinal epithelium. Important in broad range of s from early differentiation to maintenance of the intestinal epithelial lining of both the small and large intestine
		204	ENSG00000113722	ENSP00000231656	CDX1	caudal type homeobox 1 [Source:HGNC Symbol;Acc:1805]	Could play a role in the terminal differentiation of the intestine
OG4_16052	yes	205	ENSG00000125798	ENSP00000315955	FOXA2	forkhead box A2 [Source:HGNC Symbol;Acc:5022]	Transcription factor that is involved in embryonic development, establishment of tissue-specific gene expression and regulation of gene expression in differentiated tissues. Is thought to act as a 'pioneer' factor opening the compacted chromatin for other proteins through interactions with nucleosomal core histones and thereby replacing linker histones at target enhancer and/or promoter sites. Bi…
		206	ENSG00000129514	ENSP00000250448	FOXA1	forkhead box A1 [Source:HGNC Symbol;Acc:5021]	Transcription factor that is involved in embryonic development, establishment of tissue-specific gene expression and regulation of gene expression in differentiated tissues. Is thought to act as a 'pioneer' factor opening the compacted chromatin for other proteins through interactions with nucleosomal core histones and thereby replacing linker histones at target enhancer and/or promoter sites. Bi…
OG4_15547	yes	207	ENSG00000172164	ENSP00000378965	SNTB1	syntrophin, beta 1 (dystrophin-associated protein A1, 59kDa, basic component 1) [Source:HGNC Symbol;Acc:11168]	Adapter protein that binds to and probably organizes the subcellular localization of a variety of membrane proteins. May link various receptors to the actin cytoskeleton and the dystrophin glycoprotein complex
		208	ENSG00000168807	ENSP00000338191	SNTB2	syntrophin, beta 2 (dystrophin-associated protein A1, 59kDa, basic component 2) [Source:HGNC Symbol;Acc:11169]	Adapter protein that binds to and probably organizes the subcellular localization of a variety of membrane proteins. May link various receptors to the actin cytoskeleton and the dystrophin glycoprotein complex. May play a role in the regulation of secretory granules via its interaction with PTPRN
OG4_13964	yes	209	ENSG00000171004	ENSP00000324617	HS6ST2	heparan sulfate 6-O-sulfotransferase 2 [Source:HGNC Symbol;Acc:19133]	6-O-sulfation enzyme which catalyzes the transfer of sulfate from 3'-phosphoadenosine 5'-phosphosulfate (PAPS) to position 6 of the N-sulfoglucosamine residue (GlcNS) of heparan sulfate
		210	ENSG00000136720	ENSP00000259241	HS6ST1	heparan sulfate 6-O-sulfotransferase 1 [Source:HGNC Symbol;Acc:5201]	6-O-sulfation enzyme which catalyzes the transfer of sulfate from 3'-phosphoadenosine 5'-phosphosulfate (PAPS) to position 6 of the N-sulfoglucosamine residue (GlcNS) of heparan sulfate
		211	ENSG00000185352	ENSP00000365895	HS6ST3	heparan sulfate 6-O-sulfotransferase 3 [Source:HGNC Symbol;Acc:19134]	6-O-sulfation enzyme which catalyzes the transfer of sulfate from 3'-phosphoadenosine 5'-phosphosulfate (PAPS) to position 6 of the N-sulfoglucosamine residue (GlcNS) of heparan sulfate
OG4_13073	no	212	ENSG00000138448	ENSP00000261023	ITGAV	integrin, alpha V (vitronectin receptor, alpha polypeptide, antigen CD51) [Source:HGNC Symbol;Acc:6150]	The alpha-V integrins are receptors for vitronectin, cytotactin, fibronectin, fibrinogen, laminin, matrix metalloproteinase-2, osteopontin, osteomodulin, prothrombin, thrombospondin and vWF. They recognize the sequence R-G-D in a wide array of ligands. In case of HIV-1 infection, the interaction with extracellular viral Tat protein seems to enhance angiogenesis in Kaposi's sarcoma lesions
		213	ENSG00000005961	ENSP00000262407	ITGA2B	integrin, alpha 2b (platelet glycoprotein IIb of IIb/IIIa complex, antigen CD41) [Source:HGNC Symbol;Acc:6138]	Integrin alpha-IIb/beta-3 is a receptor for fibronectin, fibrinogen, plasminogen, prothrombin, thrombospondin and vitronectin. It recognizes the sequence R-G-D in a wide array of ligands. It recognizes the sequence H-H-L-G-G-G-A-K-Q-A-G-D-V in fibrinogen gamma chain. Following activation integrin alpha-IIb/beta-3 brings about platelet/platelet interaction through binding of soluble fibrinogen. Th…
		214	ENSG00000161638	ENSP00000293379	ITGA5	integrin, alpha 5 (fibronectin receptor, alpha polypeptide) [Source:HGNC Symbol;Acc:6141]	Integrin alpha-5/beta-1 is a receptor for fibronectin and fibrinogen. It recognizes the sequence R-G-D in its ligands. In case of HIV-1 infection, the interaction with extracellular viral Tat protein seems to enhance angiogenesis in Kaposi's sarcoma lesions
		215	ENSG00000077943	ENSP00000367316	ITGA8	integrin, alpha 8 [Source:HGNC Symbol;Acc:6144]	Integrin alpha-8/beta-1 s in the genesis of kidney and probably of other organs by regulating the recruitment of mesenchymal cells into epithelial structures. It recognizes the sequence R-G-D in a wide array of ligands including TNC, FN1, SPP1 TGFB1, TGFB3 and VTN. NPNT is probably its al ligand in kidney genesis. Neuronal receptor for TNC it mediates cell-cell interactions and regulates neurite …
OG4_12448	no	216	ENSG00000065361	ENSP00000267101	ERBB3	v-erb-b2 erythroblastic leukemia viral oncogene homolog 3 (avian) [Source:HGNC Symbol;Acc:3431]	Binds and is activated by neuregulins and NTAK
		217	ENSG00000141736	ENSP00000269571	ERBB2	v-erb-b2 erythroblastic leukemia viral oncogene homolog 2, neuro/glioblastoma derived oncogene homolog (avian) [Source:HGNC Symbol;Acc:3430]	Protein tyrosine kinase that is part of several cell surface receptor complexes, but that apparently needs a coreceptor for ligand binding. Essential component of a neuregulin-receptor complex, although neuregulins do not interact with it alone. GP30 is a potential ligand for this receptor. Regulates outgrowth and stabilization of peripheral microtubules (MTs). Upon ERBB2 activation, the MEMO1-RH…
		218	ENSG00000146648	ENSP00000275493	EGFR	epidermal growth factor receptor [Source:HGNC Symbol;Acc:3236]	Receptor tyrosine kinase binding ligands of the EGF family and activating several signaling cascades to convert extracellular cues into appropriate cellular responses. Known ligands include EGF, TGFA/TGF-alpha, amphiregulin, epigen/EPGN, BTC/betacellulin, epiregulin/EREG and HBEGF/heparin-binding EGF. Ligand binding triggers receptor homo- and/or heterodimerization and autophosphorylation on key …
		219	ENSG00000178568	ENSP00000342235	ERBB4	v-erb-a erythroblastic leukemia viral oncogene homolog 4 (avian) [Source:HGNC Symbol;Acc:3432]	Tyrosine-protein kinase that plays an essential role as cell surface receptor for neuregulins and EGF family members and regulates development of the heart, the central nervous system and the mammary gland, gene transcription, cell proliferation, differentiation, migration and apoptosis. Required for normal cardiac muscle differentiation during embryonic development, and for postnatal cardiomyocy…
OG4_10204	yes	220	ENSG00000070886	ENSP00000166244	EPHA8	EPH receptor A8 [Source:HGNC Symbol;Acc:3391]	Receptor tyrosine kinase which binds promiscuously GPI-anchored ephrin-A family ligands residing on adjacent cells, leading to contact-dependent bidirectional signaling into neighboring cells. The signaling pathway downstream of the receptor is referred to as forward signaling while the signaling pathway downstream of the ephrin ligand is referred to as reverse signaling. The GPI-anchored ephrin-…
		221	ENSG00000145242	ENSP00000273854	EPHA5	EPH receptor A5 [Source:HGNC Symbol;Acc:3389]	Receptor tyrosine kinase which binds promiscuously GPI-anchored ephrin-A family ligands residing on adjacent cells, leading to contact-dependent bidirectional signaling into neighboring cells. The signaling pathway downstream of the receptor is referred to as forward signaling while the signaling pathway downstream of the ephrin ligand is referred to as reverse signaling. Among GPI-anchored ephri…
		222	ENSG00000146904	ENSP00000275815	EPHA1	EPH receptor A1 [Source:HGNC Symbol;Acc:3385]	Receptor tyrosine kinase which binds promiscuously membrane-bound ephrin-A family ligands residing on adjacent cells, leading to contact-dependent bidirectional signaling into neighboring cells. The signaling pathway downstream of the receptor is referred to as forward signaling while the signaling pathway downstream of the ephrin ligand is referred to as reverse signaling. Binds with a low affin…
		223	ENSG00000116106	ENSP00000281821	EPHA4	EPH receptor A4 [Source:HGNC Symbol;Acc:3388]	Receptor tyrosine kinase which binds membrane-bound ephrin family ligands residing on adjacent cells, leading to contact-dependent bidirectional signaling into neighboring cells. The signaling pathway downstream of the receptor is referred to as forward signaling while the signaling pathway downstream of the ephrin ligand is referred to as reverse signaling. Highly promiscuous, it has the unique …
		224	ENSG00000182580	ENSP00000332118	EPHB3	EPH receptor B3 [Source:HGNC Symbol;Acc:3394]	Receptor tyrosine kinase which binds promiscuously transmembrane ephrin-B family ligands residing on adjacent cells, leading to contact-dependent bidirectional signaling into neighboring cells. The signaling pathway downstream of the receptor is referred to as forward signaling while the signaling pathway downstream of the ephrin ligand is referred to as reverse signaling. Generally has an overla…
		225	ENSG00000044524	ENSP00000337451	EPHA3	EPH receptor A3 [Source:HGNC Symbol;Acc:3387]	Receptor tyrosine kinase which binds promiscuously membrane-bound ephrin family ligands residing on adjacent cells, leading to contact-dependent bidirectional signaling into neighboring cells. The signaling pathway downstream of the receptor is referred to as forward signaling while the signaling pathway downstream of the ephrin ligand is referred to as reverse signaling. Highly promiscuous for e…
		226	ENSG00000196411	ENSP00000350896	EPHB4	EPH receptor B4 [Source:HGNC Symbol;Acc:3395]	Receptor tyrosine kinase which binds promiscuously transmembrane ephrin-B family ligands residing on adjacent cells, leading to contact-dependent bidirectional signaling into neighboring cells. The signaling pathway downstream of the receptor is referred to as forward signaling while the signaling pathway downstream of the ephrin ligand is referred to as reverse signaling. Together with its cogna…
		227	ENSG00000142627	ENSP00000351209	EPHA2	EPH receptor A2 [Source:HGNC Symbol;Acc:3386]	Receptor tyrosine kinase which binds promiscuously membrane-bound ephrin-A family ligands residing on adjacent cells, leading to contact-dependent bidirectional signaling into neighboring cells. The signaling pathway downstream of the receptor is referred to as forward signaling while the signaling pathway downstream of the ephrin ligand is referred to as reverse signaling. Activated by the ligan…
		228	ENSG00000135333	ENSP00000358309	EPHA7	EPH receptor A7 [Source:HGNC Symbol;Acc:3390]	Receptor tyrosine kinase which binds promiscuously GPI-anchored ephrin-A family ligands residing on adjacent cells, leading to contact-dependent bidirectional signaling into neighboring cells. The signaling pathway downstream of the receptor is referred to as forward signaling while the signaling pathway downstream of the ephrin ligand is referred to as reverse signaling. Among GPI-anchored ephri…
		229	ENSG00000183317	ENSP00000362139	EPHA10	EPH receptor A10 [Source:HGNC Symbol;Acc:19987]	Receptor for members of the ephrin-A family. Binds to EFNA3, EFNA4 and EFNA5
		230	ENSG00000080224	ENSP00000374323	EPHA6	EPH receptor A6 [Source:HGNC Symbol;Acc:19296]	Receptor tyrosine kinase which binds promiscuously GPI-anchored ephrin-A family ligands residing on adjacent cells, leading to contact-dependent bidirectional signaling into neighboring cells. The signaling pathway downstream of the receptor is referred to as forward signaling while the signaling pathway downstream of the ephrin ligand is referred to as reverse signaling (By similarity)
		231	ENSG00000106123	ENSP00000376684	EPHB6	EPH receptor B6 [Source:HGNC Symbol;Acc:3396]	Kinase-defective receptor for members of the ephrin-B family. Binds to ephrin-B1 and ephrin-B2. Modulates cell adhesion and migration by exerting both positive and negative effects upon stimulation with ephrin-B2. Inhibits JNK activation, T-cell receptor-induced IL-2 secretion and CD25 expression upon stimulation with ephrin-B2
		232	ENSG00000154928	ENSP00000381097	EPHB1	EPH receptor B1 [Source:HGNC Symbol;Acc:3392]	Receptor tyrosine kinase which binds promiscuously transmembrane ephrin-B family ligands residing on adjacent cells, leading to contact-dependent bidirectional signaling into neighboring cells. The signaling pathway downstream of the receptor is referred to as forward signaling while the signaling pathway downstream of the ephrin ligand is referred to as reverse signaling. Cognate/al ephrin ligan…
		233	ENSG00000133216	ENSP00000383053	EPHB2	EPH receptor B2 [Source:HGNC Symbol;Acc:3393]	Receptor tyrosine kinase which binds promiscuously transmembrane ephrin-B family ligands residing on adjacent cells, leading to contact-dependent bidirectional signaling into neighboring cells. The signaling pathway downstream of the receptor is referred to as forward signaling while the signaling pathway downstream of the ephrin ligand is referred to as reverse signaling. s in axon guidance duri…
OG4_12721	no	234	ENSG00000066468	ENSP00000309878	FGFR2	fibroblast growth factor receptor 2 [Source:HGNC Symbol;Acc:3689]	Tyrosine-protein kinase that acts as cell-surface receptor for fibroblast growth factors and plays an essential role in the regulation of cell proliferation, differentiation, migration and apoptosis, and in the regulation of embryonic development. Required for normal embryonic patterning, trophoblast , limb bud development, lung morphogenesis, osteogenesis and skin development. Plays an essential…
		235	ENSG00000068078	ENSP00000420533	FGFR3	fibroblast growth factor receptor 3 [Source:HGNC Symbol;Acc:3690]	Tyrosine-protein kinase that acts as cell-surface receptor for fibroblast growth factors and plays an essential role in the regulation of cell proliferation, differentiation and apoptosis. Plays an essential role in the regulation of chondrocyte differentiation, proliferation and apoptosis, and is required for normal skeleton development. Regulates both osteogenesis and postnatal bone mineralizat…
		236	ENSG00000077782	ENSP00000380280	FGFR1	fibroblast growth factor receptor 1 [Source:HGNC Symbol;Acc:3688]	Tyrosine-protein kinase that acts as cell-surface receptor for fibroblast growth factors and plays an essential role in the regulation of embryonic development, cell proliferation, differentiation and migration. Required for normal mesoderm patterning and correct axial organization during embryonic development, normal skeletogenesis and normal development of the gonadotropin-releasing hormone (Gn…
		237	ENSG00000160867	ENSP00000366412	FGFR4	fibroblast growth factor receptor 4 [Source:HGNC Symbol;Acc:3691]	Tyrosine-protein kinase that acts as cell-surface receptor for fibroblast growth factors and plays a role in the regulation of cell proliferation, differentiation and migration, and in regulation of lipid metabolism, bile acid biosynthesis, glucose uptake, vitamin D metabolism and phosphate homeostasis. Required for normal down-regulation of the expression of CYP7A1, the rate-limiting enzyme in b…
OG4_12740	yes	238	ENSG00000129159	ENSP00000265969	KCNC1	potassium voltage-gated channel, Shaw-related subfamily, member 1 [Source:HGNC Symbol;Acc:6233]	Mediates the voltage-dependent potassium ion permeability of excitable membranes. Assuming opened or closed conformations in response to the voltage difference across the membrane, the protein forms a potassium-selective channel through which potassium ions may pass in accordance with their electrochemical gradient
		239	ENSG00000131398	ENSP00000434241	KCNC3	potassium voltage-gated channel, Shaw-related subfamily, member 3 [Source:HGNC Symbol;Acc:6235]	This protein mediates the voltage-dependent potassium ion permeability of excitable membranes. Assuming opened or closed conformations in response to the voltage difference across the membrane, the protein forms a potassium-selective channel through which potassium ions may pass in accordance with their electrochemical gradient
		240	ENSG00000116396	ENSP00000358802	KCNC4	potassium voltage-gated channel, Shaw-related subfamily, member 4 [Source:HGNC Symbol;Acc:6236]	This protein mediates the voltage-dependent potassium ion permeability of excitable membranes. Assuming opened or closed conformations in response to the voltage difference across the membrane, the protein forms a potassium-selective channel through which potassium ions may pass in accordance with their electrochemical gradient
		241	ENSG00000166006	ENSP00000376966	KCNC2	potassium voltage-gated channel, Shaw-related subfamily, member 2 [Source:HGNC Symbol;Acc:6234]	Mediates the voltage-dependent potassium ion permeability of excitable membranes. Assuming opened or closed conformations in response to the voltage difference across the membrane, the protein forms a potassium-selective channel through which potassium ions may pass in accordance with their electrochemical gradient. Channel properties are modulated by subunit assembly (By similarity)
OG4_11519	yes	242	ENSG00000178852	ENSP00000262017	C17orf57	chromosome 17 open reading frame 57 [Source:HGNC Symbol;Acc:26864]	/
		243	ENSG00000115221	ENSP00000283249	ITGB6	integrin, beta 6 [Source:HGNC Symbol;Acc:6161]	Integrin alpha-V/beta-6 is a receptor for fibronectin and cytotactin. It recognizes the sequence R-G-D in its ligands. Internalisation of integrin alpha-V/beta-6 via clathrin-mediated endocytosis promotes carcinoma cell invasion
		244	ENSG00000082781	ENSP00000296181	ITGB5	integrin, beta 5 [Source:HGNC Symbol;Acc:6160]	Integrin alpha-V/beta-5 is a receptor for fibronectin. It recognizes the sequence R-G-D in its ligand
		245	ENSG00000150093	ENSP00000364094	ITGB1	integrin, beta 1 (fibronectin receptor, beta polypeptide, antigen CD29 includes MDF2, MSK12) [Source:HGNC Symbol;Acc:6153]	Integrins alpha-1/beta-1, alpha-2/beta-1, alpha-10/beta-1 and alpha-11/beta-1 are receptors for collagen. Integrins alpha-1/beta-1 and alpha-2/beta-2 recognize the proline-hydroxylated sequence G-F-P-G-E-R in collagen. Integrins alpha-2/beta-1, alpha-3/beta-1, alpha-4/beta-1, alpha-5/beta-1, alpha-8/beta-1, alpha-10/beta-1, alpha-11/beta-1 and alpha-V/beta-1 are receptors for fibronectin. Alpha-4…
		246	ENSG00000160255	ENSP00000380955	ITGB2	integrin, beta 2 (complement component 3 receptor 3 and 4 subunit) [Source:HGNC Symbol;Acc:6155]	Integrin alpha-L/beta-2 is a receptor for ICAM1, ICAM2, ICAM3 and ICAM4. Integrins alpha-M/beta-2 and alpha-X/beta-2 are receptors for the iC3b fragment of the third complement component and for fibrinogen. Integrin alpha-X/beta-2 recognizes the sequence G-P-R in fibrinogen alpha-chain. Integrin alpha-M/beta-2 recognizes P1 and P2 peptides of fibrinogen gamma chain. Integrin alpha-M/beta-2 is als…
		247	ENSG00000139626	ENSP00000408741	ITGB7	integrin, beta 7 [Source:HGNC Symbol;Acc:6162]	Integrin alpha-4/beta-7 (Peyer patches-specific homing receptor LPAM-1) is an adhesion molecule that mediates lymphocyte migration and homing to gut-associated lymphoid tissue (GALT). Integrin alpha-4/beta-7 interacts with the cell surface adhesion molecules MADCAM1 which is normally expressed by the vascular endothelium of the gastrointestinal tract. Interacts also with VCAM1 and fibronectin, an…
OG4_14163	yes	248	ENSG00000173801	ENSP00000377508	JUP	junction plakoglobin [Source:HGNC Symbol;Acc:6207]	Common junctional plaque protein. The membrane-associated plaques are architectural elements in an important strategic position to influence the arrangement and of both the cytoskeleton and the cells within the tissue. The presence of plakoglobin in both the desmosomes and in the intermediate junctions suggests that it plays a central role in the structure and of submembranous plaques. Acts as a …
		249	ENSG00000168036	ENSP00000385604	CTNNB1	catenin (cadherin-associated protein), beta 1, 88kDa [Source:HGNC Symbol;Acc:2514]	Key downstream component of the canonical Wnt signaling pathway. In the absence of Wnt, forms a complex with AXIN1, AXIN2, APC, CSNK1A1 and GSK3B that promotes phosphorylation on N-terminal Ser and Thr residues and ubiquitination of CTNNB1 via BTRC and its subsequent degradation by the proteasome. In the presence of Wnt ligand, CTNNB1 is not ubiquitinated and accumulates in the nucleus, where it …
OG4_14621	no	250	ENSG00000124181	ENSP00000244007	PLCG1	phospholipase C, gamma 1 [Source:HGNC Symbol;Acc:9065]	Mediates the production of the second messenger molecules diacylglycerol (DAG) and inositol 1,4,5-trisphosphate (IP3). Plays an important role in the regulation of intracellular signaling cascades. Becomes activated in response to ligand-mediated activation of receptor-type tyrosine kinases, such as PDGFRA, PDGFRB, FGFR1, FGFR2, FGFR3 and FGFR4. Plays a role in actin reorganization and cell migra…
		251	ENSG00000197943	ENSP00000352336	PLCG2	phospholipase C, gamma 2 (phosphatidylinositol-specific) [Source:HGNC Symbol;Acc:9066]	The production of the second messenger molecules diacylglycerol (DAG) and inositol 1,4,5-trisphosphate (IP3) is mediated by activated phosphatidylinositol-specific phospholipase C enzymes. It is a crucial enzyme in transmembrane signaling
OG4_14114	yes	252	ENSG00000157764	ENSP00000288602	BRAF	v-raf murine sarcoma viral oncogene homolog B1 [Source:HGNC Symbol;Acc:1097]	Involved in the transduction of mitogenic signals from the cell membrane to the nucleus. May play a role in the postsynaptic responses of hippocampal neuron
		253	ENSG00000078061	ENSP00000290277	ARAF	v-raf murine sarcoma 3611 viral oncogene homolog [Source:HGNC Symbol;Acc:646]	Involved in the transduction of mitogenic signals from the cell membrane to the nucleus
		254	ENSG00000132155	ENSP00000401888	RAF1	v-raf-1 murine leukemia viral oncogene homolog 1 [Source:HGNC Symbol;Acc:9829]	Serine/threonine-protein kinase that acts as a regulatory link between the membrane-associated Ras GTPases and the MAPK/ERK cascade, and this critical regulatory link s as a switch determining cell fate decisions including proliferation, differentiation, apoptosis, survival and oncogenic transformation. RAF1 activation initiates a mitogen-activated protein kinase (MAPK) cascade that comprises a s…
OG4_13696	yes	255	ENSG00000164330	ENSP00000322898	EBF1	early B-cell factor 1 [Source:HGNC Symbol;Acc:3126]	Transcriptional activator which recognizes variations of the palindromic sequence 5'-ATTCCCNNGGGAATT-3' (By similarity)
		256	ENSG00000108001	ENSP00000347463	EBF3	early B-cell factor 3 [Source:HGNC Symbol;Acc:19087]	Transcriptional activator which recognizes variations of the palindromic sequence 5'-ATTCCCNNGGGAATT-3' (By similarity)
		257	ENSG00000221818	ENSP00000386178	EBF2	early B-cell factor 2 [Source:HGNC Symbol;Acc:19090]	Transcription factor that, in osteoblasts, activates the decoy receptor for RANKL, TNFRSF11B, which in turn regulates osteoclast differentiation. Acts in synergy with the Wnt-responsive LEF1/CTNNB1 pathway. Recognizes variations of the palindromic sequence 5'-ATTCCCNNGGGAATT-3' (By similarity)
		258	ENSG00000088881	ENSP00000405003	EBF4	early B-cell factor 4 [Source:HGNC Symbol;Acc:29278]	Transcriptional factor which recognizes variations of the palindromic sequence 5'-ATTCCCNNGGGAATT-3' (By similarity)
OG4_12170	no	259	ENSG00000113368	ENSP00000261366	LMNB1	lamin B1 [Source:HGNC Symbol;Acc:6637]	Lamins are components of the nuclear lamina, a fibrous layer on the nucleoplasmic side of the inner nuclear membrane, which is thought to provide a framework for the nuclear envelope and may also interact with chromatin
		260	ENSG00000176619	ENSP00000327054	LMNB2	lamin B2 [Source:HGNC Symbol;Acc:6638]	Lamins are components of the nuclear lamina, a fibrous layer on the nucleoplasmic side of the inner nuclear membrane, which is thought to provide a framework for the nuclear envelope and may also interact with chromatin
		261	ENSG00000160789	ENSP00000357283	LMNA	lamin A/C [Source:HGNC Symbol;Acc:6636]	Lamins are components of the nuclear lamina, a fibrous layer on the nucleoplasmic side of the inner nuclear membrane, which is thought to provide a framework for the nuclear envelope and may also interact with chromatin. Lamin A and C are present in equal amounts in the lamina of mammals. Play an important role in nuclear assembly, chromatin organization, nuclear membrane and telomere dynamics| P…
OG4_13175	no	262	ENSG00000091409	ENSP00000264106	ITGA6	integrin, alpha 6 [Source:HGNC Symbol;Acc:6142]	Integrin alpha-6/beta-1 is a receptor for laminin on platelets. Integrin alpha-6/beta-4 is a receptor for laminin in epithelial cells and it plays a critical structural role in the hemidesmosome
		263	ENSG00000135424	ENSP00000343009	ITGA7	integrin, alpha 7 [Source:HGNC Symbol;Acc:6143]	Integrin alpha-7/beta-1 is the primary laminin receptor on skeletal myoblasts and adult myofibers. During myogenic differentiation, it may induce changes in the shape and mobility of myoblasts, and facilitate their localization at laminin-rich sites of secondary fiber formation. It is involved in the maintenance of the myofibers cytoarchitecture as well as for their anchorage, viability and al in…
		264	ENSG00000005884	ENSP00000007722	ITGA3	integrin, alpha 3 (antigen CD49C, alpha 3 subunit of VLA-3 receptor) [Source:HGNC Symbol;Acc:6139]	Integrin alpha-3/beta-1 is a receptor for fibronectin, laminin, collagen, epiligrin, thrombospondin and CSPG4. Alpha-3/beta-1 may mediate with LGALS3 the stimulation by CSPG4 of endothelial cells migration
OG4_15280	yes	265	ENSG00000114315	ENSP00000232424	HES1	hairy and enhancer of split 1, (Drosophila) [Source:HGNC Symbol;Acc:5192]	Transcriptional repressor of genes that require a bHLH protein for their transcription. May act as a negative regulator of myogenesis by inhibiting the s of MYOD1 and ASH1. Binds DNA on N-box motifs5'-CACNAG-3' with high affinity and on E-box motifs5'-CANNTG-3' with low affinity (By similarity). May play a role in a al FA core complex response to DNA cross-link damage, being required for the stab…
		266	ENSG00000188290	ENSP00000393198	HES4	hairy and enhancer of split 4 (Drosophila) [Source:HGNC Symbol;Acc:24149]	Transcriptional repressor. Binds DNA on N-box motifs5'-CACNAG-3' (By similarity)
OG4_14495	no	267	ENSG00000087460	ENSP00000360141	GNAS	GNAS complex locus [Source:HGNC Symbol;Acc:4392]	May inhibit the adenylyl cyclase-stimulating activity of guanine nucleotide-binding protein G(s) subunit alpha which is produced from the same locus in a different open reading frame| Guanine nucleotide-binding proteins (G proteins) are involved as modulators or transducers in various transmembrane signaling systems. The G(s) protein is involved in hormonal regulation of adenylate cyclaseit activ…
		268	ENSG00000141404	ENSP00000334051	GNAL	guanine nucleotide binding protein (G protein), alpha activating activity polypeptide, olfactory type [Source:HGNC Symbol;Acc:4388]	Guanine nucleotide-binding proteins (G proteins) are involved as modulators or transducers in various transmembrane signaling systems. G(olf) alpha mediates signal transduction within the olfactory neuroepithelium and the basal ganglia. May be involved in some aspect of visual transduction, and in mediating the effect of one or more hormones/neurotransmitters
OG4_15101	yes	269	ENSG00000163520	ENSP00000384169	FBLN2	fibulin 2 [Source:HGNC Symbol;Acc:3601]	Its binding to fibronectin and some other ligands is calcium dependent
		270	ENSG00000077942	ENSP00000385521	FBLN1	fibulin 1 [Source:HGNC Symbol;Acc:3600]	Incorporated into fibronectin-containing matrix fibers. May play a role in cell adhesion and migration along protein fibers within the extracellular matrix (ECM). Could be important for certain developmental processes and contribute to the supramolecular organization of ECM architecture, in particular to those of basement membranes. Has been implicated in a role in cellular transformation and tum…
OG4_12735	yes	271	ENSG00000121769	ENSP00000362817	FABP3	fatty acid binding protein 3, muscle and heart (mammary-derived growth inhibitor) [Source:HGNC Symbol;Acc:3557]	FABP are thought to play a role in the intracellular transport of long-chain fatty acids and their acyl-CoA esters
		272	ENSG00000147588	ENSP00000256103	PMP2	peripheral myelin protein 2 [Source:HGNC Symbol;Acc:9117]	May play a role in lipid transport protein in Schwann cells. May bind cholesterol
		273	ENSG00000164434	ENSP00000348931	FABP7	fatty acid binding protein 7, brain [Source:HGNC Symbol;Acc:3562]	B-FABP could be involved in the transport of a so far unknown hydrophobic ligand with potential morphogenic activity during CNS development. It is required for the establishment of the radial glial fiber system in developing brain, a system that is necessary for the migration of immature neurons to establish cortical layers (By similarity)
OG4_15126	no	274	ENSG00000175745	ENSP00000325819	NR2F1	nuclear receptor subfamily 2, group F, member 1 [Source:HGNC Symbol;Acc:7975]	Coup (chicken ovalbumin upstream promoter) transcription factor binds to the ovalbumin promoter and, in conjunction with another protein (S300-II) stimulates initiation of transcription. Binds to both direct repeats and palindromes of the 5'-AGGTCA-3' motif. Represses transcriptional activity of LHCG
		275	ENSG00000185551	ENSP00000377721	NR2F2	nuclear receptor subfamily 2, group F, member 2 [Source:HGNC Symbol;Acc:7976]	Ligand-activated transcription factor. Activated by high concentrations of 9-cis-retinoic acid and all-trans-retinoic acid, but not by dexamethasone, cortisol or progesterone (in vitro). Regulation of the apolipoprotein A-I gene transcription. Binds to DNA site A
OG4_14429	no	276	ENSG00000164778	ENSP00000297375	EN2	engrailed homeobox 2 [Source:HGNC Symbol;Acc:3343]	Homeobox-containing genes are thought to have a role in controlling development.
		277	ENSG00000163064	ENSP00000295206	EN1	engrailed homeobox 1 [Source:HGNC Symbol;Acc:3342]	Homeobox-containing genes are thought to have a role in controlling development.
OG4_11584	no	278	ENSG00000120903	ENSP00000385026	CHRNA2	cholinergic receptor, nicotinic, alpha 2 (neuronal) [Source:HGNC Symbol;Acc:1956]	After binding acetylcholine, the AChR responds by an extensive change in conformation that affects all subunits and leads to opening of an ion-conducting channel across the plasma membrane
		279	ENSG00000101204	ENSP00000359285	CHRNA4	cholinergic receptor, nicotinic, alpha 4 [Source:HGNC Symbol;Acc:1958]	After binding acetylcholine, the AChR responds by an extensive change in conformation that affects all subunits and leads to opening of an ion-conducting channel across the plasma membrane
		280	ENSG00000147434	ENSP00000276410	CHRNA6	cholinergic receptor, nicotinic, alpha 6 [Source:HGNC Symbol;Acc:15963]	After binding acetylcholine, the AChR responds by an extensive change in conformation that affects all subunits and leads to opening of an ion-conducting channel across the plasma membrane
		281	ENSG00000080644	ENSP00000315602	CHRNA3	cholinergic receptor, nicotinic, alpha 3 [Source:HGNC Symbol;Acc:1957]	After binding acetylcholine, the AChR responds by an extensive change in conformation that affects all subunits and leads to opening of an ion-conducting channel across the plasma membrane
OG4_15039	yes	282	ENSG00000177885	ENSP00000339007	GRB2	growth factor receptor-bound protein 2 [Source:HGNC Symbol;Acc:4566]	Adapter protein that provides a critical link between cell surface growth factor receptors and the Ras signaling pathway| Isoform 2 does not bind to phosphorylated epidermal growth factor receptor (EGFR) but inhibits EGF-induced transactivation of a RAS-responsive element. Isoform 2 acts as a dominant negative protein over GRB2 and by suppressing proliferative signals, may trigger active programm…
		283	ENSG00000154016	ENSP00000284154	GRAP	GRB2-related adaptor protein [Source:HGNC Symbol;Acc:4562]	Couples signals from receptor and cytoplasmic tyrosine kinases to the Ras signaling pathway
OG4_10417	yes	284	ENSG00000123384	ENSP00000243077	LRP1	low density lipoprotein receptor-related protein 1 [Source:HGNC Symbol;Acc:6692]	Endocytic receptor involved in endocytosis and in phagocytosis of apoptotic cells. Required for early embryonic development. Involved in cellular lipid homeostasis. Involved in the plasma clearance of chylomicron remnants and activated LRPAP1 (alpha 2-macroglobulin), as well as the local metabolism of complexes between plasminogen activators and their endogenous inhibitors. May modulate cellular …
		285	ENSG00000134569	ENSP00000367888	LRP4	low density lipoprotein receptor-related protein 4 [Source:HGNC Symbol;Acc:6696]	Mediates SOST-dependent inhibition of bone formation. s as a specific facilitator of SOST-mediated inhibition of Wnt signaling. Plays a key role in the formation and the maintenance of the neuromuscular junction (NMJ), the synapse between motor neuron and skeletal muscle. Directly binds AGRIN and recruits it to the MUSK signaling complex. Mediates the AGRIN-induced phosphorylation of MUSK, the ki…
		286	ENSG00000070018	ENSP00000261349	LRP6	low density lipoprotein receptor-related protein 6 [Source:HGNC Symbol;Acc:6698]	Component of the Wnt-Fzd-LRP5-LRP6 complex that triggers beta-catenin signaling through inducing aggregation of receptor-ligand complexes into ribosome-sized signalsomes. Cell-surface coreceptor of Wnt/beta-catenin signaling, which plays a pivotal role in bone formation. The Wnt-induced Fzd/LRP6 coreceptor complex recruits DVL1 polymers to the plasma membrane which, in turn, recruits the AXIN1/GS…
		287	ENSG00000081479	ENSP00000263816	LRP2	low density lipoprotein receptor-related protein 2 [Source:HGNC Symbol;Acc:6694]	Acts together with cubilin to mediate HDL endocytosis (By similarity). May participate in regulation of parathyroid-hormone and para-thyroid-hormone-related protein release
		288	ENSG00000162337	ENSP00000294304	LRP5	low density lipoprotein receptor-related protein 5 [Source:HGNC Symbol;Acc:6697]	Component of the Wnt-Fzd-LRP5-LRP6 complex that triggers beta-catenin signaling through inducing aggregation of receptor-ligand complexes into ribosome-sized signalsomes. Cell-surface coreceptor of Wnt/beta-catenin signaling, which plays a pivotal role in bone formation. The Wnt-induced Fzd/LRP6 coreceptor complex recruits DVL1 polymers to the plasma membrane which, in turn, recruits the AXIN1/GS…
		289	ENSG00000168702	ENSP00000374135	LRP1B	low density lipoprotein receptor-related protein 1B [Source:HGNC Symbol;Acc:6693]	Potential cell surface proteins that bind and internalize ligands in the process of receptor-mediated endocytosis
OG4_15153	yes	290	ENSG00000084234	ENSP00000263574	APLP2	amyloid beta (A4) precursor-like protein 2 [Source:HGNC Symbol;Acc:598]	May play a role in the regulation of hemostasis. The soluble form may have inhibitory properties towards coagulation factors. May interact with cellular G-protein signaling pathways. May bind to the DNA 5'-GTCACATG-3'(CDEI box). Inhibits trypsin, chymotrypsin, plasmin, factor XIA and plasma and glandular kallikrein. Modulates the Cu/Zn nitric oxide-catalyzed autodegradation of GPC1 heparan sulfat…
		291	ENSG00000142192	ENSP00000284981	APP	amyloid beta (A4) precursor protein [Source:HGNC Symbol;Acc:620]	s as a cell surface receptor and performs physiological s on the surface of neurons relevant to neurite growth, neuronal adhesion and axonogenesis. Involved in cell mobility and transcription regulation through protein-protein interactions. Can promote transcription activation through binding to APBB1-KAT5 and inhibits Notch signaling through interaction with Numb. Couples to apoptosis-inducing p…
OG4_14764	yes	292	ENSG00000121989	ENSP00000241416	ACVR2A	activin A receptor, type IIA [Source:HGNC Symbol;Acc:173]	On ligand binding, forms a receptor complex consisting of two type II and two type I transmembrane serine/threonine kinases. Type II receptors phosphorylate and activate type I receptors which autophosphorylate, then bind and activate SMAD transcriptional regulators. Receptor for activin A, activin B and inhibin A
		293	ENSG00000114739	ENSP00000340361	ACVR2B	activin A receptor, type IIB [Source:HGNC Symbol;Acc:174]	Transmembrane serine/threonine kinase activin type-2 receptor forming an activin receptor complex with activin type-1 serine/threonine kinase receptors (ACVR1, ACVR1B or ACVR1c). Transduces the activin signal from the cell surface to the cytoplasm and is thus regulating many physiological and pathological processes including neuronal differentiation and neuronal survival, hair follicle developmen…
OG4_14780	yes	294	ENSG00000144406	ENSP00000391088	UNC80	unc-80 homolog (C. elegans) [Source:HGNC Symbol;Acc:26582]	Component of the NALCN sodium channel complex, a cation channel activated either by neuropeptides substance P or neurotensin that controls neuronal excitability (By similarity)
OG4_17391	yes	295	ENSG00000116729	ENSP00000346829	WLS	wntless homolog (Drosophila) [Source:HGNC Symbol;Acc:30238]	Regulates Wnt proteins sorting and secretion in a feedback regulatory mechanism. This reciprocal interaction plays a key role in the regulation of expression, subcellular location, binding and organelle-specific association of Wnt proteins. Plays also an important role in establishment of the anterior-posterior body axis formation during development (By similarity)
OG4_16076	yes	296	ENSG00000070366	ENSP00000263073	SMG6	Smg-6 homolog, nonsense mediated mRNA decay factor (C. elegans) [Source:HGNC Symbol;Acc:17809]	Component of the telomerase ribonucleoprotein (RNP) complex that is essential for the replication of chromosome termini. May have a general role in telomere regulation. Promotes in vitro the ability of TERT to elongate telomeres. Overexpression induces telomere uncapping, chromosomal end-to-end fusions (telomeric DNA persists at the fusion points) and did not perturb TRF2 telomeric localization. …
OG4_16932	yes	297	ENSG00000139722	ENSP00000267202	VPS37B	vacuolar protein sorting 37 homolog B (S. cerevisiae) [Source:HGNC Symbol;Acc:25754]	Component of the ESCRT-I complex, a regulator of vesicular trafficking process. Required for the sorting of endocytic ubiquitinated cargos into multivesicular bodies. May be involved in cell growth and differentiation
OG4_16225	yes	298	ENSG00000087095	ENSP00000384625	NLK	nemo-like kinase [Source:HGNC Symbol;Acc:29858]	Serine/threonine-protein kinase that regulates a number of transcription factors with key roles in cell fate determination. Positive effector of the non-canonical Wnt signaling pathway, acting downstream of WNT5A, MAP3K7/TAK1 and HIPK2. Activation of this pathway causes binding to and phosphorylation of the histone methyltransferase SETDB1. The NLK-SETDB1 complex subsequently interacts with PPARG…
OG4_17587	yes	299	ENSG00000140022	ENSP00000267540	STON2	stonin 2 [Source:HGNC Symbol;Acc:30652]	Adapter protein involved in endocytic machinery. May be involved in the vesicle recycling. May facilitate clathrin-coated vesicle uncoating
OG4_18214	yes	300	ENSG00000104883	ENSP00000221480	PEX11G	peroxisomal biogenesis factor 11 gamma [Source:HGNC Symbol;Acc:20208]	/
OG4_17093	yes	301	ENSG00000214575	ENSP00000261723	CPEB1	cytoplasmic polyadenylation element binding protein 1 [Source:HGNC Symbol;Acc:21744]	Sequence-specific RNA-binding protein that regulates mRNA cytoplasmic polyadenylation and translation initiation during oocyte maturation, early development and at postsynapse sites of neurons. Binds to the cytoplasmic polyadenylation element (CPE), an uridine-rich sequence element (consensus sequence 5'-UUUUUAU-3') within the mRNA 3'-UTR. In absence of phosphorylation and in association with TAC…
OG4_17967	yes	302	ENSG00000127588	ENSP00000248150	GNG13	guanine nucleotide binding protein (G protein), gamma 13 [Source:HGNC Symbol;Acc:14131]	Guanine nucleotide-binding proteins (G proteins) are involved as a modulator or transducer in various transmembrane signaling systems. The beta and gamma chains are required for the GTPase activity, for replacement of GDP by GTP, and for G protein-effector interaction
OG4_14841	yes	303	ENSG00000007372	ENSP00000404100	PAX6	paired box 6 [Source:HGNC Symbol;Acc:8620]	Transcription factor with important s in the development of the eye, nose, central nervous system and pancreas. Required for the differentiation of pancreatic islet alpha cells (By similarity). Competes with PAX4 in binding to a common element in the glucagon, insulin and somatostatin promoters. Regulates specification of the ventral neuron subtypes by establishing the correct progenitor domains …
OG4_16256	no	304	ENSG00000164532	ENSP00000386170	TBX20	T-box 20 [Source:HGNC Symbol;Acc:11598]	Probable transcriptional regulator involved in developmental processes
OG4_16445	no	305	ENSG00000198929	ENSP00000355133	NOS1AP	nitric oxide synthase 1 (neuronal) adaptor protein [Source:HGNC Symbol;Acc:16859]	Adapter protein involved in neuronal nitric-oxide (NO) synthesis regulation via its association with nNOS/NOS1. The complex formed with NOS1 and synapsins is necessary for specific NO and synapsin s at a presynaptic level. Mediates an indirect interaction between NOS1 and RASD1 leading to enhance the ability of NOS1 to activate RASD1. Competes with DLG4 for interaction with NOS1, possibly affecti…
OG4_16952	no	306	ENSG00000028839	ENSP00000237264	TBPL1	TBP-like 1 [Source:HGNC Symbol;Acc:11589]	Does not bind the TATA box. Has DNA-binding ability
OG4_16953	yes	307	ENSG00000112282	ENSP00000384536	MED23	mediator complex subunit 23 [Source:HGNC Symbol;Acc:2372]	Required for transcriptional activation subsequent to the assembly of the preinitiation complex (By similarity). Component of the Mediator complex, a coactivator involved in the regulated transcription of nearly all RNA polymerase II-dependent genes. Mediator s as a bridge to convey information from gene-specific regulatory proteins to the basal RNA polymerase II transcription machinery. Mediator…
OG4_17383	yes	308	ENSG00000171055	ENSP00000368547	FEZ2	fasciculation and elongation protein zeta 2 (zygin II) [Source:HGNC Symbol;Acc:3660]	Involved in axonal outgrowth and fasciculation (By similarity)
OG4_15558	yes	309	ENSG00000116833	ENSP00000356331	NR5A2	nuclear receptor subfamily 5, group A, member 2 [Source:HGNC Symbol;Acc:7984]	Binds to the sequence element 5'-AACGACCGACCTTGAG-3' of the enhancer II of hepatitis B virus genes, a critical cis-element of their expression and regulation. May be responsible for the liver-specific activity of enhancer II, probably in combination with other hepatocyte transcription factors. Key regulator of cholesterol 7-alpha-hydroxylase gene (CYP7A) expression in liver. May also contribute t…
OG4_16696	yes	310	ENSG00000175334	ENSP00000416128	BANF1	barrier to autointegration factor 1 [Source:HGNC Symbol;Acc:17397]	Plays fundamental roles in nuclear assembly, chromatin organization, gene expression and gonad development. May potently compress chromatin structure and be involved in membrane recruitment and chromatin decondensation during nuclear assembly. Contains 2 non-specific dsDNA-binding sites which may promote DNA cross-bridging. Exploited by retroviruses for inhibiting self-destructing autointegration…
OG4_16399	yes	311	ENSG00000110514	ENSP00000310933	MADD	MAP-kinase activating death domain [Source:HGNC Symbol;Acc:6766]	Plays a significant role in regulating cell proliferation, survival and death through alternative mRNA splicing. Isoform 5 shows increased cell proliferation and isoform 2 shows decreased. Converts GDP-bound inactive form of RAB3A, RAB3C and RAB3D to the GTP-bound active forms. Component of the TNFRSF1A signaling complexMADD links TNFRSF1A with MAP kinase activation. Plays an important regulatory…
OG4_17999	no	312	ENSG00000162552	ENSP00000290167	WNT4	wingless-type MMTV integration site family, member 4 [Source:HGNC Symbol;Acc:12783]	Ligand for members of the frizzled family of seven transmembrane receptors. Probable developmental protein. May be a signaling molecule which affects the development of discrete regions of tissues. Is likely to signal over only few cell diameters (By similarity). Overexpression may be associated with abnormal proliferation in human breast tissue
OG4_15802	yes	313	ENSG00000162104	ENSP00000294016	ADCY9	adenylate cyclase 9 [Source:HGNC Symbol;Acc:240]	May play a fundamental role in situations where fine interplay between intracellular calcium and cAMP determines the cellular . May be a physiologically relevant docking site for calcineurin (By similarity)
OG4_17401	yes	314	ENSG00000137273	ENSP00000259806	FOXF2	forkhead box F2 [Source:HGNC Symbol;Acc:3810]	Probable transcription activator for a number of lung-specific genes
OG4_17670	no	315	ENSG00000148200	ENSP00000420267	NR6A1	nuclear receptor subfamily 6, group A, member 1 [Source:HGNC Symbol;Acc:7985]	Orphan nuclear receptor. Binds to a response element containing the sequence 5'-TCAAGGTCA-3'. May be involved in the regulation of gene expression in germ cell development during gametogenesis (By similarity)
OG4_18048	yes	316	ENSG00000100324	ENSP00000216160	TAB1	TGF-beta activated kinase 1/MAP3K7 binding protein 1 [Source:HGNC Symbol;Acc:18157]	May be an important signaling intermediate between TGFB receptors and MAP3K7/TAK1. May play an important role in mammalian embryogenesis
OG4_16395	no	317	ENSG00000136944	ENSP00000362573	LMX1B	LIM homeobox transcription factor 1, beta [Source:HGNC Symbol;Acc:6654]	Essential for the specification of dorsal limb fate at both the zeugopodal and autopodal levels
OG4_16383	yes	318	ENSG00000166333	ENSP00000299421	ILK	integrin-linked kinase [Source:HGNC Symbol;Acc:6040]	Receptor-proximal protein kinase regulating integrin-mediated signal transduction. May act as a mediator of inside-out integrin signaling. Focal adhesion protein part of the complex ILK-PINCH. This complex is considered to be one of the convergence points of integrin- and growth factor-signaling pathway. Could be implicated in mediating cell architecture, adhesion to integrin substrates and ancho…
OG4_17146	yes	319	ENSG00000166266	ENSP00000376808	CUL5	cullin 5 [Source:HGNC Symbol;Acc:2556]	Core component of multiple SCF-like ECS (Elongin-Cullin 2/5-SOCS-box protein) E3 ubiquitin-protein ligase complexes, which mediate the ubiquitination and subsequent proteasomal degradation of target proteins. As a scaffold protein may contribute to catalysis through positioning of the substrate and the ubiquitin-conjugating enzyme. The al specificity of the E3 ubiquitin-protein ligase complex dep…
OG4_17150	yes	320	ENSG00000164093	ENSP00000304169	PITX2	paired-like homeodomain 2 [Source:HGNC Symbol;Acc:9005]	Controls cell proliferation in a tissue-specific manner and is involved in morphogenesis. During embryonic development, exerts a role in the expansion of muscle progenitors. May play a role in the proper localization of asymmetric organs such as the heart and stomach. Isoform PTX2C is involved in left-right asymmetry the developing embryo (By similarity)
OG4_17298	yes	321	ENSG00000103363	ENSP00000262306	TCEB2	transcription elongation factor B (SIII), polypeptide 2 (18kDa, elongin B) [Source:HGNC Symbol;Acc:11619]	SIII, also known as elongin, is a general transcription elongation factor that increases the RNA polymerase II transcription elongation past template-encoded arresting sites. Subunit A is transcriptionally active and its transcription activity is strongly enhanced by binding to the dimeric complex of the SIII regulatory subunits B and C (elongin BC complex)| The elongin BC complex seems to be inv…
OG4_16436	no	322	ENSG00000125266	ENSP00000245323	EFNB2	ephrin-B2 [Source:HGNC Symbol;Acc:3227]	Cell surface transmembrane ligand for Eph receptors, a family of receptor tyrosine kinases which are crucial for migration, repulsion and adhesion during neuronal, vascular and epithelial development. Binds promiscuously Eph receptors residing on adjacent cells, leading to contact-dependent bidirectional signaling into neighboring cells. The signaling pathway downstream of the receptor is referre…
OG4_17062	yes	323	ENSG00000163785	ENSP00000296084	RYK	RYK receptor-like tyrosine kinase [Source:HGNC Symbol;Acc:10481]	May be a coreceptor along with FZD8 of Wnt proteins, such as WNT1, WNT3, WNT3A and WNT5A. Involved in neuron differentiation, axon guidance, corpus callosum establishment and neurite outgrowth. In response to WNT3 stimulation, receptor C-terminal cleavage occurs in its transmembrane region and allows the C-terminal intracellular product to translocate from the cytoplasm to the nucleus where it pl…
OG4_16508	yes	324	ENSG00000108064	ENSP00000420588	TFAM	transcription factor A, mitochondrial [Source:HGNC Symbol;Acc:11741]	Binds to the mitochondrial light strand promoter and s in mitochondrial transcription regulation. Required for accurate and efficient promoter recognition by the mitochondrial RNA polymerase. Promotes transcription initiation from the HSP1 and the light strand promoter by binding immediately upstream of transcriptional start sites. Is able to unwind and bend DNA. Required for maintenance of norma…
OG4_16941	yes	325	ENSG00000106546	ENSP00000242057	AHR	aryl hydrocarbon receptor [Source:HGNC Symbol;Acc:348]	Ligand-activated transcriptional activator. Binds to the XRE promoter region of genes it activates. Activates the expression of multiple phase I and II xenobiotic chemical metabolizing enzyme genes (such as the CYP1A1 gene). Mediates biochemical and toxic effects of halogenated aromatic hydrocarbons. Involved in cell-cycle regulation. Likely to play an important role in the development and matura…
OG4_19121	no	326	ENSG00000147246	ENSP00000276198	HTR2C	5-hydroxytryptamine (serotonin) receptor 2C [Source:HGNC Symbol;Acc:5295]	This is one of the several different receptors for 5-hydroxytryptamine (serotonin), a biogenic hormone that s as a neurotransmitter, a hormone, and a mitogen. This receptor mediates its action by association with G proteins that activate a phosphatidylinositol-calcium second messenger system
OG4_16048	yes	327	ENSG00000011201	ENSP00000262648	KAL1	Kallmann syndrome 1 sequence [Source:HGNC Symbol;Acc:6211]	Has a dual branch-promoting and guidance activity, which may play an important role in the patterning of mitral and tufted cell collaterals to the olfactory cortex (By similarity). Chemoattractant for fetal olfactory epithelial cells
OG4_17075	no	328	ENSG00000147027	ENSP00000275954	TMEM47	transmembrane protein 47 [Source:HGNC Symbol;Acc:18515]	This gene encodes a member of the PMP22/EMP/claudin protein family. The encoded protein is localized to the ER and the plasma membrane.
OG4_16730	yes	329	ENSG00000102312	ENSP00000322304	PORCN	porcupine homolog (Drosophila) [Source:HGNC Symbol;Acc:17652]	protein-cysteine N-palmitoyltransferase that modulates the processing of Wnt proteins by mediating palmitoylation of Wnt family members
OG4_17690	yes	330	ENSG00000136842	ENSP00000259365	TMOD1	tropomodulin 1 [Source:HGNC Symbol;Acc:11871]	Blocks the elongation and depolymerization of the actin filaments at the pointed end. The Tmod/TM complex contributes to the formation of the short actin protofilament, which in turn defines the geometry of the membrane skeleton. May play an important role in regulating the organization of actin filaments by preferentially binding to a specific tropomyosin isoform at its N-terminus
OG4_16479	no	331	ENSG00000148680	ENSP00000337949	HTR7	5-hydroxytryptamine (serotonin) receptor 7 (adenylate cyclase-coupled) [Source:HGNC Symbol;Acc:5302]	This is one of the several different receptors for 5-hydroxytryptamine (serotonin), a biogenic hormone that s as a neurotransmitter, a hormone, and a mitogen. The activity of this receptor is mediated by G proteins that stimulate adenylate cyclase
OG4_15811	no	332	ENSG00000113140	ENSP00000231061	SPARC	secreted protein, acidic, cysteine-rich (osteonectin) [Source:HGNC Symbol;Acc:11219]	Appears to regulate cell growth through interactions with the extracellular matrix and cytokines. Binds calcium and copper, several types of collagen, albumin, thrombospondin, PDGF and cell membranes. There are two calcium binding sites; an acidic domain that binds 5 to 8 Ca(2+) with a low affinity and an EF-hand loop that binds a Ca(2+) ion with a high affinity
OG4_18263	no	333	ENSG00000106038	ENSP00000419266	EVX1	even-skipped homeobox 1 [Source:HGNC Symbol;Acc:3506]	May play a role in the specification of neuronal cell types
OG4_17406	no	334	ENSG00000120087	ENSP00000239165	HOXB7	homeobox B7 [Source:HGNC Symbol;Acc:5118]	Sequence-specific transcription factor which is part of a developmental regulatory system that provides cells with specific positional identities on the anterior-posterior axis
OG4_17954	no	335	ENSG00000105991	ENSP00000343246	HOXA1	homeobox A1 [Source:HGNC Symbol;Acc:5099]	Sequence-specific transcription factor which is part of a developmental regulatory system that provides cells with specific positional identities on the anterior-posterior axis. Acts on the anterior body structures. Seems to act in the maintenance and/or generation of hindbrain segments
OG4_18013	no	336	ENSG00000106004	ENSP00000222726	HOXA5	homeobox A5 [Source:HGNC Symbol;Acc:5106]	Sequence-specific transcription factor which is part of a developmental regulatory system that provides cells with specific positional identities on the anterior-posterior axis. Also binds to its own promoter. Binds specifically to the motif 5'-CYYNATTA[TG]Y-3'
OG4_16939	yes	337	ENSG00000142798	ENSP00000363827	HSPG2	heparan sulfate proteoglycan 2 [Source:HGNC Symbol;Acc:5273]	Integral component of basement membranes. Component of the glomerular basement membrane (GBM), responsible for the fixed negative electrostatic membrane charge, and which provides a barrier which is both size- and charge-selective. It serves as an attachment substrate for cells. Plays essential roles in vascularization. Critical for normal heart development and for regulating the vascular respons…
OG4_16070	no	338	ENSG00000108924	ENSP00000226067	HLF	hepatic leukemia factor [Source:HGNC Symbol;Acc:4977]	This gene encodes a member of the proline and acidic-rich (PAR) protein family, a subset of the bZIP transcription factors. The encoded protein forms homodimers or heterodimers with other PAR family members and binds sequence-specific promoter elements to activate transcription. Chromosomal translocations fusing portions of this gene with the E2A gene cause a subset of childhood B-lineage acute l…
OG4_16919	yes	339	ENSG00000105173	ENSP00000262643	CCNE1	cyclin E1 [Source:HGNC Symbol;Acc:1589]	Essential for the control of the cell cycle at the G1/S (start) transition
OG4_15631	yes	340	ENSG00000118971	ENSP00000261254	CCND2	cyclin D2 [Source:HGNC Symbol;Acc:1583]	Regulatory component of the cyclin D2-CDK4 (DC) complex that phosphorylates and inhibits members of the retinoblastoma (RB) protein family including RB1 and regulates the cell-cycle during G(1)/S transition. Phosphorylation of RB1 allows dissociation of the transcription factor E2F from the RB/E2F complex and the subsequent transcription of E2F target genes which are responsible for the progressi…
OG4_12250	no	341	ENSG00000109846	ENSP00000227251	CRYAB	crystallin, alpha B [Source:HGNC Symbol;Acc:2389]	May contribute to the transparency and refractive index of the lens. Has chaperone-like activity, preventing aggregation of various proteins under a wide range of stress conditions
OG4_17702	no	342	ENSG00000133019	ENSP00000255380	CHRM3	cholinergic receptor, muscarinic 3 [Source:HGNC Symbol;Acc:1952]	The muscarinic acetylcholine receptor mediates various cellular responses, including inhibition of adenylate cyclase, breakdown of phosphoinositides and modulation of potassium channels through the action of G proteins. Primary transducing effect is Pi turnover
OG4_16927	no	343	ENSG00000070748	ENSP00000337103	CHAT	choline O-acetyltransferase [Source:HGNC Symbol;Acc:1912]	Catalyzes the reversible synthesis of acetylcholine (ACh) from acetyl CoA and choline at cholinergic synapses
OG4_13427	yes	344	ENSG00000091128	ENSP00000205386	LAMB4	laminin, beta 4 [Source:HGNC Symbol;Acc:6491]	Binding to cells via a high affinity receptor, laminin is thought to mediate the attachment, migration and organization of cells into tissues during embryonic development by interacting with other extracellular matrix components
		345	ENSG00000091136	ENSP00000377191	LAMB1	laminin, beta 1 [Source:HGNC Symbol;Acc:6486]	Binding to cells via a high affinity receptor, laminin is thought to mediate the attachment, migration and organization of cells into tissues during embryonic development by interacting with other extracellular matrix components
		346	ENSG00000172037	ENSP00000388325	LAMB2	laminin, beta 2 (laminin S) [Source:HGNC Symbol;Acc:6487]	Binding to cells via a high affinity receptor, laminin is thought to mediate the attachment, migration and organization of cells into tissues during embryonic development by interacting with other extracellular matrix components
OG4_13334	no	347	ENSG00000139182	ENSP00000266546	CLSTN3	calsyntenin 3 [Source:HGNC Symbol;Acc:18371]	May modulate calcium-mediated postsynaptic signals (By similarity). Complex formation with APBA2 and APP, stabilizes APP metabolism and enhances APBA2-mediated suppression of beta-APP40 secretion, due to the retardation of intracellular APP maturation (By similarity)
		348	ENSG00000171603	ENSP00000366513	CLSTN1	calsyntenin 1 [Source:HGNC Symbol;Acc:17447]	Induces KLC1 association with vesicles and s as a cargo in axonal anterograde transport. Complex formation with APBA2 and APP, stabilizes APP metabolism and enhances APBA2-mediated suppression of beta-APP40 secretion, due to the retardation of intracellular APP maturation. In complex with APBA2 and C99, a C-terminal APP fragment, abolishes C99 interaction with PSEN1 and thus APP C99 cleavage by g…
		349	ENSG00000158258	ENSP00000402460	CLSTN2	calsyntenin 2 [Source:HGNC Symbol;Acc:17448]	May modulate calcium-mediated postsynaptic signals (By similarity)
OG4_15339	yes	350	ENSG00000135870	ENSP00000258349	RC3H1	ring finger and CCCH-type domains 1 [Source:HGNC Symbol;Acc:29434]	Represses ICOS , an essential costimulatory receptor for follicular T-cells. May act as an ubiquitin ligase that regulates ubiquitin-dependent control of AU-rich mRNAs by AUF1/HNRPD and HUR/ELAVL1 (By similarity)
		351	ENSG00000056586	ENSP00000362774	RC3H2	ring finger and CCCH-type domains 2 [Source:HGNC Symbol;Acc:21461]	Represses ICOS , an essential costimulatory receptor for follicular T-cells. May act as an ubiquitin ligase that regulates ubiquitin-dependent control of AU-rich mRNAs by AUF1/HNRPD and HUR/ELAVL1 (By similarity)
OG4_14055	yes	352	ENSG00000137166	ENSP00000362151	FOXP4	forkhead box P4 [Source:HGNC Symbol;Acc:20842]	Transcriptional repressor that represses lung-specific expression (By similarity)
		353	ENSG00000128573	ENSP00000386200	FOXP2	forkhead box P2 [Source:HGNC Symbol;Acc:13875]	Transcriptional repressor that may play a role in the specification and differentiation of lung epithelium. May also play a role in developing neural, gastrointestinal and cardiovascular tissues. Can act with CTBP1 to synergistically repress transcription but CTPBP1 is not essential. Involved in neural mechanisms mediating the development of speech and language
		354	ENSG00000114861	ENSP00000420736	FOXP1	forkhead box P1 [Source:HGNC Symbol;Acc:3823]	Transcriptional repressor. It plays an important role in the specification and differentiation of lung epithelium. Can act with CTBP1 to synergistically repress transcription but CTPBP1 is not essential. Essential transcriptional regulator of B-cell development (By similarity)
OG4_15934	no	355	ENSG00000033100	ENSP00000035307	CHPF2	chondroitin polymerizing factor 2 [Source:HGNC Symbol;Acc:29270]	Transfers glucuronic acid (GlcUA) from UDP-GlcUA to N-acetylgalactosamine residues on the non-reducing end of the elongating chondroitin polymer. Has no N-acetylgalactosaminyltransferase activity
		356	ENSG00000123989	ENSP00000243776	CHPF	chondroitin polymerizing factor [Source:HGNC Symbol;Acc:24291]	Has both beta-1,3-glucuronic acid and beta-1,4-N-acetylgalactosamine transferase activity. Transfers glucuronic acid (GlcUA) from UDP-GlcUA and N-acetylgalactosamine (GalNAc) from UDP-GalNAc to the non-reducing end of the elongating chondroitin polymer
OG4_15177	no	357	ENSG00000061938	ENSP00000371341	TNK2	tyrosine kinase, non-receptor, 2 [Source:HGNC Symbol;Acc:19297]	Non-receptor tyrosine-protein and serine/threonine-protein kinase that is implicated in cell spreading and migration, cell survival, cell growth and proliferation. Transduces extracellular signals to cytosolic and nuclear effectors. Phosphorylates AKT1, AR, MCF2, WASL and WWOX. Implicated in trafficking and clathrin-mediated endocytosis through binding to epidermal growth factor receptor (EGFR) a…
		358	ENSG00000174292	ENSP00000312309	TNK1	tyrosine kinase, non-receptor, 1 [Source:HGNC Symbol;Acc:11940]	Involved in negative regulation of cell growth. Has tumor suppressor properties. Plays a negative regulatory role in the Ras-MAPK pathway. May in signaling pathways utilized broadly during fetal development and more selectively in adult tissues and in cells of the lymphohematopoietic system. Could specifically be involved in phospholipid signal transduction
OG4_13439	no	359	ENSG00000075391	ENSP00000356621	RASAL2	RAS protein activator like 2 [Source:HGNC Symbol;Acc:9874]	Inhibitory regulator of the Ras-cyclic AMP pathway
		360	ENSG00000136848	ENSP00000386183	DAB2IP	DAB2 interacting protein [Source:HGNC Symbol;Acc:17294]	s as a Ras GTPase-activating protein (By similarity). Through its interaction with MAP3K5 disrupts the association of MAP3K5 with the inhibitory 14-3-3 complex. Mediates TNF/TRAF2-induced MAP3K5-JNK activation, while it inhibits CHUK-NF-kappa-B signaling. May act as a tumor suppressor gene
		361	ENSG00000197283	ENSP00000403636	SYNGAP1	synaptic Ras GTPase activating protein 1 [Source:HGNC Symbol;Acc:11497]	Major constituent of the PSD essential for postsynaptic signaling. Inhibitory regulator of the Ras-cAMP pathway. Member of the NMDAR signaling complex in excitatory synapses, it may play a role in NMDAR-dependent control of AMPAR potentiation, AMPAR membrane trafficking and synaptic plasticity. Regulates AMPAR-mediated miniature excitatory postsynaptic currents. May be involved in certain forms o…
		362	ENSG00000227460	ENSP00000414259	BX088650.4	Ras GTPase-activating protein SynGAP [Source:UniProtKB/Swiss-Prot;Acc:Q96PV0]	Major constituent of the PSD essential for postsynaptic signaling. Inhibitory regulator of the Ras-cAMP pathway. Member of the NMDAR signaling complex in excitatory synapses, it may play a role in NMDAR-dependent control of AMPAR potentiation, AMPAR membrane trafficking and synaptic plasticity. Regulates AMPAR-mediated miniature excitatory postsynaptic currents. May be involved in certain forms o…
OG4_16103	no	363	ENSG00000170577	ENSP00000304502	SIX2	SIX homeobox 2 [Source:HGNC Symbol;Acc:10888]	May be involved in limb tendon and ligament development (By similarity)
		364	ENSG00000126778	ENSP00000247182	SIX1	SIX homeobox 1 [Source:HGNC Symbol;Acc:10887]	May be involved in limb tendon and ligament development (By similarity)
OG4_14148	yes	365	ENSG00000008300	ENSP00000164024	CELSR3	cadherin, EGF LAG seven-pass G-type receptor 3 (flamingo homolog, Drosophila) [Source:HGNC Symbol;Acc:3230]	Receptor that may have an important role in cell/cell signaling during nervous system formation
		366	ENSG00000143126	ENSP00000271332	CELSR2	cadherin, EGF LAG seven-pass G-type receptor 2 (flamingo homolog, Drosophila) [Source:HGNC Symbol;Acc:3231]	Receptor that may have an important role in cell/cell signaling during nervous system formation
		367	ENSG00000075275	ENSP00000262738	CELSR1	cadherin, EGF LAG seven-pass G-type receptor 1 (flamingo homolog, Drosophila) [Source:HGNC Symbol;Acc:1850]	Receptor that may have an important role in cell/cell signaling during nervous system formation
OG4_13604	yes	368	ENSG00000164741	ENSP00000276297	DLC1	deleted in liver cancer 1 [Source:HGNC Symbol;Acc:2897]	s as a GTPase-activating protein specific for Rho and an activator of PLCD1 in vivo and induces morphological changes and detachment through cytoskeletal reorganization (By similarity)
		369	ENSG00000133121	ENSP00000338785	STARD13	StAR-related lipid transfer (START) domain containing 13 [Source:HGNC Symbol;Acc:19164]	GTPase-activating protein for RhoA, and perhaps for Cdc42. May be involved in regulation of cytoskeletal reorganization, cell proliferation and cell motility. Acts a tumor suppressor in hepatocellular carcinoma cells
		370	ENSG00000130052	ENSP00000363727	STARD8	StAR-related lipid transfer (START) domain containing 8 [Source:HGNC Symbol;Acc:19161]	Accelerates GTPase activity of RHOA and CDC42, but not RAC1. Stimulates the hydrolysis of phosphatidylinositol 4,5-bisphosphate by PLCD1
OG4_15312	yes	371	ENSG00000157077	ENSP00000287727	ZFYVE9	zinc finger, FYVE domain containing 9 [Source:HGNC Symbol;Acc:6775]	Early endosomal protein that s to recruit SMAD2/SMAD3 to intracellular membranes and to the TGF-beta receptor. Plays a significant role in TGF-mediated signaling by regulating the subcellular location of SMAD2 and SMAD3 and modulating the transcriptional activity of the SMAD3/SMAD4 complex. Possibly associated with TGF-beta receptor internalization
		372	ENSG00000039319	ENSP00000337159	ZFYVE16	zinc finger, FYVE domain containing 16 [Source:HGNC Symbol;Acc:20756]	May be involved in regulating membrane trafficking in the endosomal pathway. Overexpression induces endosome aggregation. Required to target TOM1 to endosomes
OG4_14725	no	373	ENSG00000152977	ENSP00000282928	ZIC1	Zic family member 1 (odd-paired homolog, Drosophila) [Source:HGNC Symbol;Acc:12872]	Acts as a transcriptional activator. Involved in neurogenesis. Plays important roles in the early stage of organogenesis of the CNS, as well as during dorsal spinal cord development and maturation of the cerebellum. Involved in the spatial distribution of mossy fiber (MF) neurons within the pontine gray nucleus (PGN). Plays a role in the regulation of MF axon pathway choice. Promotes MF migration…
		374	ENSG00000043355	ENSP00000365514	ZIC2	Zic family member 2 (odd-paired homolog, Drosophila) [Source:HGNC Symbol;Acc:12873]	Acts as a transcriptional activator or repressor. Plays important roles in the early stage of organogenesis of the CNS. Activates the transcription of the serotonin transporter SERT in uncrossed ipsilateral retinal ganglion cells (iRGCs) to refine eye-specific projections in primary visual targets. Its transcriptional activity is repressed by MDFIC. Involved in the formation of the ipsilateral re…
		375	ENSG00000156925	ENSP00000287538	ZIC3	Zic family member 3 (odd-paired homolog, Drosophila) [Source:HGNC Symbol;Acc:12874]	Acts as transcriptional activator. Required in the earliest stages in both axial midline development and left-right (LR) asymmetry specification. Binds to the minimal GLI-consensus sequence 5'-GGGTGGTC-3'
OG4_15892	yes	376	ENSG00000151702	ENSP00000339627	FLI1	Friend leukemia virus integration 1 [Source:HGNC Symbol;Acc:3749]	Sequence-specific transcriptional activator. Recognizes the DNA sequence 5'-C[CA]GGAAGT-3'
		377	ENSG00000157554	ENSP00000414150	ERG	v-ets erythroblastosis virus E26 oncogene homolog (avian) [Source:HGNC Symbol;Acc:3446]	Transcriptional regulator. May participate in transcriptional regulation through the recruitment of SETDB1 histone methyltransferase and subsequent modification of local chromatin structure
OG4_14974	yes	378	ENSG00000088179	ENSP00000263708	PTPN4	protein tyrosine phosphatase, non-receptor type 4 (megakaryocyte) [Source:HGNC Symbol;Acc:9656]	May act at junctions between the membrane and the cytoskeleton
		379	ENSG00000070159	ENSP00000378308	PTPN3	protein tyrosine phosphatase, non-receptor type 3 [Source:HGNC Symbol;Acc:9655]	May act at junctions between the membrane and the cytoskeleton. Possesses tyrosine phosphatase activity
OG4_17743	no	380	ENSG00000186868	ENSP00000340820	MAPT	microtubule-associated protein tau [Source:HGNC Symbol;Acc:6893]	Promotes microtubule assembly and stability, and might be involved in the establishment and maintenance of neuronal polarity. The C-terminus binds axonal microtubules while the N-terminus binds neural plasma membrane components, suggesting that tau s as a linker protein between both. Axonal polarity is predetermined by TAU/MAPT localization (in the neuronal cell) in the domain of the cell body de…
OG4_13137	no	381	ENSG00000163288	ENSP00000295454	GABRB1	gamma-aminobutyric acid (GABA) A receptor, beta 1 [Source:HGNC Symbol;Acc:4081]	GABA, the major inhibitory neurotransmitter in the vertebrate brain, mediates neuronal inhibition by binding to the GABA/benzodiazepine receptor and opening an integral chloride channel
		382	ENSG00000166206	ENSP00000308725	GABRB3	gamma-aminobutyric acid (GABA) A receptor, beta 3 [Source:HGNC Symbol;Acc:4083]	GABA, the major inhibitory neurotransmitter in the vertebrate brain, mediates neuronal inhibition by binding to the GABA/benzodiazepine receptor and opening an integral chloride channel
		383	ENSG00000145864	ENSP00000377531	GABRB2	gamma-aminobutyric acid (GABA) A receptor, beta 2 [Source:HGNC Symbol;Acc:4082]	GABA, the major inhibitory neurotransmitter in the vertebrate brain, mediates neuronal inhibition by binding to the GABA/benzodiazepine receptor and opening an integral chloride channel
OG4_17956	yes	384	ENSG00000167106	ENSP00000362187	FAM102A	family with sequence similarity 102, member A [Source:HGNC Symbol;Acc:31419]	May play a role in estrogen action
OG4_17996	no	385	ENSG00000174013	ENSP00000310332	FBXO45	F-box protein 45 [Source:HGNC Symbol;Acc:29148]	Component of E3 ubiquitin ligase complexes. Required for normal neuromuscular synaptogenesis, axon pathfinding and neuronal migration (By similarity). Plays a role in the regulation of neurotransmission at mature neurons (By similarity). May controls synaptic activity by controlling UNC13A via ubiquitin dependent pathway (By similarity). Specifically recognizes TP73, promoting its ubiquitination …
OG4_17948	no	386	ENSG00000109586	ENSP00000265000	GALNT7	UDP-N-acetyl-alpha-D-galactosamine:polypeptide N-acetylgalactosaminyltransferase 7 (GalNAc-T7) [Source:HGNC Symbol;Acc:4129]	Glycopeptide transferase involved in O-linked oligosaccharide biosynthesis, which catalyzes the transfer of an N-acetyl-D-galactosamine residue to an already glycosylated peptide. In contrast to other proteins of the family, it does not act as a peptide transferase that transfers GalNAc onto serine or threonine residue on the protein receptor, but instead requires the prior addition of a GalNAc o…
OG4_17415	yes	387	ENSG00000152944	ENSP00000282892	MED21	mediator complex subunit 21 [Source:HGNC Symbol;Acc:11473]	Component of the Mediator complex, a coactivator involved in the regulated transcription of nearly all RNA polymerase II-dependent genes. Mediator s as a bridge to convey information from gene-specific regulatory proteins to the basal RNA polymerase II transcription machinery. Mediator is recruited to promoters by direct interactions with regulatory proteins and serves as a scaffold for the assem…
OG4_16879	no	388	ENSG00000163697	ENSP00000318965	APBB2	amyloid beta (A4) precursor protein-binding, family B, member 2 [Source:HGNC Symbol;Acc:582]	May modulate the internalization of beta-amyloid precursor protein
OG4_17306	yes	389	ENSG00000114650	ENSP00000265565	SCAP	SREBF chaperone [Source:HGNC Symbol;Acc:30634]	Escort protein required for cholesterol as well as lipid homeostasis. Regulates export of the SCAP/SREBF complex from the ER upon low cholesterol. Formation of a ternary complex with INSIG at high sterol concentrations leads to masking of an ER-export signal in SCAP and retention of the complex in the ER. Low sterol concentrations trigger release of INSIG, a conformational change in the SSC domai…
OG4_17617	no	390	ENSG00000138386	ENSP00000387089	NAB1	NGFI-A binding protein 1 (EGR1 binding protein 1) [Source:HGNC Symbol;Acc:7626]	Acts as a transcriptional repressor for zinc finger transcription factors EGR1 and EGR2 (By similarity)
OG4_16285	yes	391	ENSG00000173402	ENSP00000312435	DAG1	dystroglycan 1 (dystrophin-associated glycoprotein 1) [Source:HGNC Symbol;Acc:2666]	The dystroglycan complex is involved in a number of processes including laminin and basement membrane assembly, sarcolemmal stability, cell survival, peripheral nerve myelination, nodal structure, cell migration, and epithelial polarization| Alpha-dystroglycan is an extracellular peripheral glycoprotein that acts as a receptor for both extracellular matrix proteins containing laminin-G domains, a…
OG4_15314	yes	392	ENSG00000159640	ENSP00000290866	ACE	angiotensin I converting enzyme (peptidyl-dipeptidase A) 1 [Source:HGNC Symbol;Acc:2707]	Converts angiotensin I to angiotensin II by release of the terminal His-Leu, this results in an increase of the vasoconstrictor activity of angiotensin. Also able to inactivate bradykinin, a potent vasodilator. Has also a glycosidase activity which releases GPI-anchored proteins from the membrane by cleaving the mannose linkage in the GPI moiety
OG4_17140	no	393	ENSG00000139352	ENSP00000266744	ASCL1	achaete-scute complex homolog 1 (Drosophila) [Source:HGNC Symbol;Acc:738]	Transcriptional regulator. May play a role at early stages of development of specific neural lineages in most regions of the CNS, and of several lineages in the PNS. Essential for the generation of olfactory and autonomic neurons. Involved in the initiation of neuronal differentiation. Mediates transcription activation by binding to the E box (5'-CANNTG-3')
OG4_15404	yes	394	ENSG00000081019	ENSP00000261441	RSBN1	round spermatid basic protein 1 [Source:HGNC Symbol;Acc:25642]	/
		395	ENSG00000187257	ENSP00000334040	RSBN1L	round spermatid basic protein 1-like [Source:HGNC Symbol;Acc:24765]	/
OG4_15192	yes	396	ENSG00000003147	ENSP00000403982	ICA1	islet cell autoantigen 1, 69kDa [Source:HGNC Symbol;Acc:5343]	May play a role in neurotransmitter secretion (By similarity)
		397	ENSG00000163596	ENSP00000376070	ICA1L	islet cell autoantigen 1,69kDa-like [Source:HGNC Symbol;Acc:14442]	May play a role in neurotransmitter secretion (By similarity)
OG4_13790	no	398	ENSG00000130595	ENSP00000380476	TNNT3	troponin T type 3 (skeletal, fast) [Source:HGNC Symbol;Acc:11950]	Troponin T is the tropomyosin-binding subunit of troponin, the thin filament regulatory complex which confers calcium-sensitivity to striated muscle actomyosin ATPase activity
		399	ENSG00000118194	ENSP00000404134	TNNT2	troponin T type 2 (cardiac) [Source:HGNC Symbol;Acc:11949]	Troponin T is the tropomyosin-binding subunit of troponin, the thin filament regulatory complex which confers calcium-sensitivity to striated muscle actomyosin ATPase activity
OG4_16893	yes	400	ENSG00000164329	ENSP00000396861	PAPD4	PAP associated domain containing 4 [Source:HGNC Symbol;Acc:26776]	Cytoplasmic poly(A) RNA polymerase that adds successive AMP monomers to the 3'-end of specific RNAs, forming a poly(A) tail. In contrast to the canonical nuclear poly(A) RNA polymerase, it only adds poly(A) to selected cytoplasmic mRNAs. Does not play a role in replication-dependent histone mRNA degradation
OG4_17099	yes	401	ENSG00000171956	ENSP00000379369	FOXB1	forkhead box B1 [Source:HGNC Symbol;Acc:3799]	Transcription Factor
OG4_17427	yes	402	ENSG00000129933	ENSP00000376127	MAU2	MAU2 chromatid cohesion factor homolog (C. elegans) [Source:HGNC Symbol;Acc:29140]	Required for association of the cohesin complex with chromatin during interphase. Plays a role in sister chromatid cohesion and normal progression through prometaphase
OG4_16133	yes	403	ENSG00000171044	ENSP00000416707	XKR6	XK, Kell blood group complex subunit-related family, member 6 [Source:HGNC Symbol;Acc:27806]	/
OG4_14645	yes	404	ENSG00000141068	ENSP00000268763	KSR1	kinase suppressor of ras 1 [Source:HGNC Symbol;Acc:6465]	Location-regulated scaffolding protein connecting MEK to RAF. Promotes MEK and RAF phosphorylation and activity through assembly of an activated signaling complex. By itself, it has no demonstrated kinase activity
		405	ENSG00000171435	ENSP00000339952	KSR2	kinase suppressor of ras 2 [Source:HGNC Symbol;Acc:18610]	Location-regulated scaffold connecting MEK to RAF. Blocks MAP3K8 kinase activity and MAP3K8-mediated signaling. Acts as a negative regulator of MAP3K3-mediated activation of ERK, JNK and NF-kappa-B pathways, inhibiting MAP3K3-mediated interleukin-8 production
OG4_15898	yes	406	ENSG00000147044	ENSP00000367405	CASK	calcium/calmodulin-dependent serine protein kinase (MAGUK family) [Source:HGNC Symbol;Acc:1497]	Multidomain scaffolding protein with a role in synaptic transmembrane protein anchoring and ion channel trafficking. Contributes to neural development and regulation of gene expression via interaction with the transcription factor TRB1. Binds to cell-surface proteins, including amyloid precursor protein, neurexins and syndecans. May mediate a link between the extracellular matrix and the actin cy…
OG4_15593	no	407	ENSG00000171877	ENSP00000403067	FRMD5	FERM domain containing 5 [Source:HGNC Symbol;Acc:28214]	/
		408	ENSG00000172159	ENSP00000303508	FRMD3	FERM domain containing 3 [Source:HGNC Symbol;Acc:24125]	Putative tumor suppressor gene that may be implicated in the origin and progression of lung cancer
OG4_14729	yes	409	ENSG00000158528	ENSP00000405514	PPP1R9A	protein phosphatase 1, regulatory (inhibitor) subunit 9A [Source:HGNC Symbol;Acc:14946]	Binds to actin filaments (F-actin) and shows cross-linking activity. Binds along the sides of the F-actin. May be involved in neurite formation. Inhibits protein phosphatase 1-alpha activity (By similarity)
OG4_15020	no	410	ENSG00000126001	ENSP00000380661	CEP250	centrosomal protein 250kDa [Source:HGNC Symbol;Acc:1859]	Probably plays an important role in centrosome cohesion during interphase
		411	ENSG00000058453	ENSP00000364691	CROCC	ciliary rootlet coiled-coil, rootletin [Source:HGNC Symbol;Acc:21299]	Major structural component of the ciliary rootlet, a cytoskeletal-like structure in ciliated cells which originates from the basal body at the proximal end of a cilium and extends proximally toward the cell nucleus. Contributes to centrosome cohesion before mitosis
		412	ENSG00000226321	ENSP00000387851	AC104809.3		/
OG4_15402	yes	413	ENSG00000083307	ENSP00000251808	GRHL2	grainyhead-like 2 (Drosophila) [Source:HGNC Symbol;Acc:2799]	May as a transcription factor
		414	ENSG00000134317	ENSP00000324693	GRHL1	grainyhead-like 1 (Drosophila) [Source:HGNC Symbol;Acc:17923]	Transcription factor. Isoform 1 may as an activator and isoform 2 as a repressor in tissues where both forms are expressed. May play a role in development. May be involved in epidermal differentiation (By similarity). Binds and transactivates the EN1 promoter
OG4_15922	yes	415	ENSG00000101349	ENSP00000367679	PAK7	p21 protein (Cdc42/Rac)-activated kinase 7 [Source:HGNC Symbol;Acc:15916]	Serine/threonine protein kinase that plays a role in a variety of different signaling pathways including cytoskeleton regulation, cell migration, proliferation or cell survival. Activation by various effectors including growth factor receptors or active CDC42 and RAC1 results in a conformational change and a subsequent autophosphorylation on several serine and/or threonine residues. Phosphorylate…
		416	ENSG00000130669	ENSP00000351049	PAK4	p21 protein (Cdc42/Rac)-activated kinase 4 [Source:HGNC Symbol;Acc:16059]	Serine/threonine protein kinase that plays a role in a variety of different signaling pathways including cytoskeleton regulation, cell migration, growth, proliferation or cell survival. Activation by various effectors including growth factor receptors or active CDC42 and RAC1 results in a conformational change and a subsequent autophosphorylation on several serine and/or threonine residues. Phosp…
OG4_14508	yes	417	ENSG00000133812	ENSP00000256190	SBF2	SET binding factor 2 [Source:HGNC Symbol;Acc:2135]	Probable pseudophosphatase. Lacks several amino acids in the catalytic pocket which renders it catalytically inactive as a phosphatase. The pocket is however sufficiently preserved to bind phosphorylated substrates, and maybe protect them from phosphatases. Inhibits myoblast differentiation in vitro and induces oncogenic transformation in fibroblasts
		418	ENSG00000100241	ENSP00000336522	SBF1	SET binding factor 1 [Source:HGNC Symbol;Acc:10542]	Probable pseudophosphatase. Lacks several amino acids in the catalytic pocket which renders it catalytically inactive as a phosphatase. The pocket is however sufficiently preserved to bind phosphorylated substrates, and maybe protect them from phosphatases. Inhibits myoblast differentiation in vitro and induces oncogenic transformation in fibroblasts
OG4_14659	yes	419	ENSG00000132694	ENSP00000357177	ARHGEF11	Rho guanine nucleotide exchange factor (GEF) 11 [Source:HGNC Symbol;Acc:14580]	May play a role in the regulation of RhoA GTPase by guanine nucleotide-binding alpha-12 (GNA12) and alpha-13 (GNA13). Acts as guanine nucleotide exchange factor (GEF) for RhoA GTPase and may act as GTPase-activating protein (GAP) for GNA12 and GNA13
		420	ENSG00000196914	ENSP00000380942	ARHGEF12	Rho guanine nucleotide exchange factor (GEF) 12 [Source:HGNC Symbol;Acc:14193]	May play a role in the regulation of RhoA GTPase by guanine nucleotide-binding alpha-12 (GNA12) and alpha-13 (GNA13). Acts as guanine nucleotide exchange factor (GEF) for RhoA GTPase and may act as GTPase-activating protein (GAP) for GNA12 and GNA13
OG4_12358	yes	421	ENSG00000082397	ENSP00000343158	EPB41L3	erythrocyte membrane protein band 4.1-like 3 [Source:HGNC Symbol;Acc:3380]	Critical growth regulator in the pathogenesis of meningiomas
		422	ENSG00000159023	ENSP00000345259	EPB41	erythrocyte membrane protein band 4.1 (elliptocytosis 1, RH-linked) [Source:HGNC Symbol;Acc:3377]	Protein 4.1 is a major structural element of the erythrocyte membrane skeleton. It plays a key role in regulating membrane physical properties of mechanical stability and deformability by stabilizing spectrin-actin interaction. Recruits DLG1 to membranes
		423	ENSG00000079819	ENSP00000357110	EPB41L2	erythrocyte membrane protein band 4.1-like 2 [Source:HGNC Symbol;Acc:3379]	/
		424	ENSG00000088367	ENSP00000339184	EPB41L1	erythrocyte membrane protein band 4.1-like 1 [Source:HGNC Symbol;Acc:3378]	May to confer stability and plasticity to neuronal membrane via multiple interactions, including the spectrin-actin-based cytoskeleton, integral membrane channels and membrane-associated guanylate kinases
OG4_16415	no	425	ENSG00000119547	ENSP00000262095	ONECUT2	one cut homeobox 2 [Source:HGNC Symbol;Acc:8139]	Transcriptional activator. Activates the transcription of a number of liver genes such as HNF3B
		426	ENSG00000169856	ENSP00000302630	ONECUT1	one cut homeobox 1 [Source:HGNC Symbol;Acc:8138]	Transcriptional activator. Binds the consensus sequence 5'-DHWATTGAYTWWD-3' on a variety of gene promoters such as those of HNF3B and TTR. Important for liver genes transcription
OG4_14270	yes	427	ENSG00000198399	ENSP00000347244	ITSN2	intersectin 2 [Source:HGNC Symbol;Acc:6184]	Adapter protein that may provide indirect link between the endocytic membrane traffic and the actin assembly machinery. May regulate the formation of clathrin-coated vesicles
		428	ENSG00000205726	ENSP00000370719	ITSN1	intersectin 1 (SH3 domain protein) [Source:HGNC Symbol;Acc:6183]	Adapter protein that may provide indirect link between the endocytic membrane traffic and the actin assembly machinery. May regulate the formation of clathrin-coated vesicles. Isoform 1 could be involved in brain-specific synaptic vesicle recycling. Inhibits ARHGAP31 activity toward RAC1
OG4_14742	yes	429	ENSG00000143379	ENSP00000357965	SETDB1	SET domain, bifurcated 1 [Source:HGNC Symbol;Acc:10761]	Histone methyltransferase that specifically trimethylates 'Lys-9' of histone H3. H3 'Lys-9' trimethylation represents a specific tag for epigenetic transcriptional repression by recruiting HP1 (CBX1, CBX3 and/or CBX5) proteins to methylated histones. Mainly s in euchromatin regions, thereby playing a central role in the silencing of euchromatic genes. H3 'Lys-9' trimethylation is coordinated with…
		430	ENSG00000136169	ENSP00000326477	SETDB2	SET domain, bifurcated 2 [Source:HGNC Symbol;Acc:20263]	Histone methyltransferase involved in left-right axis specification in early development and mitosis. Specifically trimethylates 'Lys-9' of histone H3 (H3K9me3). H3K9me3 is a specific tag for epigenetic transcriptional repression that recruits HP1 (CBX1, CBX3 and/or CBX5) proteins to methylated histones. Contributes to H3K9me3 in both the interspersed repetitive elements and centromere-associated…
OG4_15620	yes	431	ENSG00000173757	ENSP00000293328	STAT5B	signal transducer and activator of transcription 5B [Source:HGNC Symbol;Acc:11367]	Carries out a dual signal transduction and activation of transcription. Mediates cellular responses to the cytokine KITLG/SCF and other growth factors. Binds to the GAS element and activates PRL-induced transcription
		432	ENSG00000126561	ENSP00000341208	STAT5A	signal transducer and activator of transcription 5A [Source:HGNC Symbol;Acc:11366]	Carries out a dual signal transduction and activation of transcription. Mediates cellular responses to the cytokine KITLG/SCF and other growth factors. Mediates cellular responses to ERBB4. May mediate cellular responses to activated FGFR1, FGFR2, FGFR3 and FGFR4. Binds to the GAS element and activates PRL-induced transcription. Regulates the expression of milk proteins during lactation
OG4_15565	yes	433	ENSG00000133961	ENSP00000347169	NUMB	numb homolog (Drosophila) [Source:HGNC Symbol;Acc:8060]	Plays a role in the process of neurogenesis. Required throughout embryonic neurogenesis to maintain neural progenitor cells, also called radial glial cells (RGCs), by allowing their daughter cells to choose progenitor over neuronal cell fate. Not required for the proliferation of neural progenitor cells before the onset of neurogenesis. Also involved postnatally in the subventricular zone (SVZ) n…
		434	ENSG00000105245	ENSP00000252891	NUMBL	numb homolog (Drosophila)-like [Source:HGNC Symbol;Acc:8061]	Plays a role in the process of neurogenesis. Required throughout embryonic neurogenesis to maintain neural progenitor cells, also called radial glial cells (RGCs), by allowing their daughter cells to choose progenitor over neuronal cell fate. Not required for the proliferation of neural progenitor cells before the onset of embryonic neurogenesis. Also required postnatally in the subventricular zo…
OG4_11780	yes	435	ENSG00000108797	ENSP00000264638	CNTNAP1	contactin associated protein 1 [Source:HGNC Symbol;Acc:8011]	Seems to play a role in the formation of al distinct domains critical for saltatory conduction of nerve impulses in myelinated nerve fibers. Seems to demarcate the paranodal region of the axo-glial junction. In association with contactin may have a role in the signaling between axons and myelinating glial cells
		436	ENSG00000155052	ENSP00000399013	CNTNAP5	contactin associated protein-like 5 [Source:HGNC Symbol;Acc:18748]	May play a role in the correct development and proper ing of the peripheral and central nervous system and be involved in cell adhesion and intercellular communication
		437	ENSG00000106714	ENSP00000297668	CNTNAP3	contactin associated protein-like 3 [Source:HGNC Symbol;Acc:13834]	/
		438	ENSG00000174469	ENSP00000354778	CNTNAP2	contactin associated protein-like 2 [Source:HGNC Symbol;Acc:13830]	May play a role in the formation of al distinct domains critical for saltatory conduction of nerve impulses in myelinated nerve fibers. Seems to demarcate the juxtaparanodal region of the axo-glial junction
		439	ENSG00000154529	ENSP00000366787	CNTNAP3B	contactin associated protein-like 3B [Source:HGNC Symbol;Acc:32035]	/
		440	ENSG00000152910	ENSP00000417628	CNTNAP4	contactin associated protein-like 4 [Source:HGNC Symbol;Acc:18747]	/
OG4_13895	yes	441	ENSG00000198873	ENSP00000376609	GRK5	G protein-coupled receptor kinase 5 [Source:HGNC Symbol;Acc:4544]	Serine/threonine kinase that phosphorylates preferentially the activated forms of a variety of G-protein-coupled receptors (GPCRs). Such receptor phosphorylation initiates beta-arrestin-mediated receptor desensitization, internalization, and signaling events leading to their down-regulation. Phosphorylates a variety of GPCRs, including adrenergic receptors, muscarinic acetylcholine receptors (mor…
		442	ENSG00000198055	ENSP00000377204	GRK6	G protein-coupled receptor kinase 6 [Source:HGNC Symbol;Acc:4545]	Specifically phosphorylates the activated forms of G protein-coupled receptors. Such receptor phosphorylation initiates beta-arrestin-mediated receptor desensitization, internalization, and signaling events leading to their desensitization. Seems to be involved in the desensitization of D2-like dopamin receptors in striatum and chemokine receptor CXCR4 which is critical for CXCL12-induced cell ch…
		443	ENSG00000125388	ENSP00000381129	GRK4	G protein-coupled receptor kinase 4 [Source:HGNC Symbol;Acc:4543]	Specifically phosphorylates the activated forms of G protein-coupled receptors. GRK4-alpha can phosphorylate rhodopsin and its activity is inhibited by calmodulin; the other three isoforms do not phosphorylate rhodopsin and do not interact with calmodulin. GRK4-alpha and GRK4-gamma phosphorylate DRD3. Phosphorylates ADRB2
OG4_13051	no	444	ENSG00000021645	ENSP00000338349	NRXN3	neurexin 3 [Source:HGNC Symbol;Acc:8010]	Neuronal cell surface protein that may be involved in cell recognition and cell adhesion. May mediate intracellular signaling| Neuronal cell surface protein that may be involved in cell recognition and cell adhesion. May play a role in angiogenesis (By similarity)
		445	ENSG00000110076	ENSP00000366774	NRXN2	neurexin 2 [Source:HGNC Symbol;Acc:8009]	Neuronal cell surface protein that may be involved in cell recognition and cell adhesion. May mediate intracellular signaling| Neuronal cell surface protein that may be involved in cell recognition and cell adhesion
		446	ENSG00000179915	ENSP00000385142	NRXN1	neurexin 1 [Source:HGNC Symbol;Acc:8008]	Cell surface protein involved in cell-cell-interactions, excytosis of secretory granules and regulation of signal transmission. is isoform-specific. Alpha-type isoforms have a long N-terminus with six laminin G-like domains and play an important role in synaptic signal transmission. Alpha-type isoforms play a role in the regulation of calcium channel activity and Ca(2+)-triggered neurotransmitter…
OG4_10481	yes	447	ENSG00000138031	ENSP00000260600	ADCY3	adenylate cyclase 3 [Source:HGNC Symbol;Acc:234]	Mediates odorant detection (possibly) via modulation of intracellular cAMP concentration
		448	ENSG00000155897	ENSP00000286355	ADCY8	adenylate cyclase 8 (brain) [Source:HGNC Symbol;Acc:239]	This is a membrane-bound, calcium-stimulable adenylyl cyclase. May be involved in learning, in memory and in drug dependence (By similarity)
		449	ENSG00000164742	ENSP00000297323	ADCY1	adenylate cyclase 1 (brain) [Source:HGNC Symbol;Acc:232]	This is a calmodulin-sensitive adenylyl cyclase. May be involved in regulatory processes in the central nervous system. It may play a role in memory acquisition and learning
		450	ENSG00000174233	ENSP00000311405	ADCY6	adenylate cyclase 6 [Source:HGNC Symbol;Acc:237]	Membrane-bound, calcium-inhibitable adenylyl cyclase (By similarity)
		451	ENSG00000129467	ENSP00000312126	ADCY4	adenylate cyclase 4 [Source:HGNC Symbol;Acc:235]	This is a membrane-bound, calmodulin-insensitive adenylyl cyclase (By similarity)
		452	ENSG00000078295	ENSP00000342952	ADCY2	adenylate cyclase 2 (brain) [Source:HGNC Symbol;Acc:233]	This is a membrane-bound, calmodulin-insensitive adenylyl cyclase
		453	ENSG00000121281	ENSP00000378187	ADCY7	adenylate cyclase 7 [Source:HGNC Symbol;Acc:238]	This is a membrane-bound, calcium-inhibitable adenylyl cyclase
		454	ENSG00000173175	ENSP00000419361	ADCY5	adenylate cyclase 5 [Source:HGNC Symbol;Acc:236]	This is a membrane-bound, calcium-inhibitable adenylyl cyclase
OG4_14771	yes	455	ENSG00000155961	ENSP00000358466	RAB39B	RAB39B, member RAS oncogene family [Source:HGNC Symbol;Acc:16499]	May be involved in vesicular trafficking. Plays a role in synapse formation (By similarity)
		456	ENSG00000179331	ENSP00000322594	RAB39	RAB39, member RAS oncogene family [Source:HGNC Symbol;Acc:16521]	May be involved in vesicular trafficking
OG4_14829	no	457	ENSG00000076716	ENSP00000359864	GPC4	glypican 4 [Source:HGNC Symbol;Acc:4452]	Cell surface proteoglycan that bears heparan sulfate. May be involved in the development of kidney tubules and of the central nervous system (By similarity)
		458	ENSG00000183098	ENSP00000366246	GPC6	glypican 6 [Source:HGNC Symbol;Acc:4454]	Cell surface proteoglycan that bears heparan sulfate. Putative cell surface coreceptor for growth factors, extracellular matrix proteins, proteases and anti-proteases (By similarity)
OG4_15490	no	459	ENSG00000151422	ENSP00000281092	FER	fer (fps/fes related) tyrosine kinase [Source:HGNC Symbol;Acc:3655]	Tyrosine-protein kinase that acts downstream of cell surface receptors for growth factors and plays a role in the regulation of the actin cytoskeleton, microtubule assembly, lamellipodia formation, cell adhesion, cell migration and chemotaxis. Acts downstream of EGFR, KIT, PDGFRA and PDGFRB. Acts downstream of EGFR to promote activation of NF-kappa-B and cell proliferation. May play a role in the…
	no	460	ENSG00000182511	ENSP00000331504	FES	feline sarcoma oncogene [Source:HGNC Symbol;Acc:3657]	Tyrosine-protein kinase that acts downstream of cell surface receptors and plays a role in the regulation of the actin cytoskeleton, microtubule assembly, cell attachment and cell spreading. Plays a role in FCER1 (high affinity immunoglobulin epsilon receptor)-mediated signaling in mast cells. Acts down-stream of the activated FCER1 receptor and the mast/stem cell growth factor receptor KIT. Play…
OG4_14967	yes	461	ENSG00000009709	ENSP00000364524	PAX7	paired box 7 [Source:HGNC Symbol;Acc:8621]	Probable transcription factor. May have a role in myogenesis
		462	ENSG00000135903	ENSP00000375921	PAX3	paired box 3 [Source:HGNC Symbol;Acc:8617]	Probable transcription factor associated with development of alveolar rhabdomyosarcoma
OG4_14170	yes	463	ENSG00000138039	ENSP00000294954	LHCGR	luteinizing hormone/choriogonadotropin receptor [Source:HGNC Symbol;Acc:6585]	Receptor for lutropin-choriogonadotropic hormone. The activity of this receptor is mediated by G proteins which activate adenylate cyclase
		464	ENSG00000165409	ENSP00000298171	TSHR	thyroid stimulating hormone receptor [Source:HGNC Symbol;Acc:12373]	Receptor for thyrothropin. Plays a central role in controlling thyroid cell metabolism. The activity of this receptor is mediated by G proteins which activate adenylate cyclase. Also acts as a receptor for thyrostimulin (GPA2+GPB5)
		465	ENSG00000170820	ENSP00000384708	FSHR	follicle stimulating hormone receptor [Source:HGNC Symbol;Acc:3969]	Receptor for follicle-stimulating hormone. The activity of this receptor is mediated by G proteins which activate adenylate cyclase
OG4_12338	no	466	ENSG00000171873	ENSP00000368766	ADRA1D	adrenergic, alpha-1D-, receptor [Source:HGNC Symbol;Acc:280]	This alpha-adrenergic receptor mediates its effect through the influx of extracellular calcium
		467	ENSG00000170214	ENSP00000306662	ADRA1B	adrenergic, alpha-1B-, receptor [Source:HGNC Symbol;Acc:278]	This alpha-adrenergic receptor mediates its action by association with G proteins that activate a phosphatidylinositol-calcium second messenger system. Its effect is mediated by G(q) and G(11) proteins. Nuclear ADRA1A-ADRA1B heterooligomers regulate phenylephrine (PE)-stimulated ERK signaling in cardiac myocytes
		468	ENSG00000113749	ENSP00000366506	HRH2	histamine receptor H2 [Source:HGNC Symbol;Acc:5183]	The H2 subclass of histamine receptors mediates gastric acid secretion. Also appears to regulate gastrointestinal motility and intestinal secretion. Possible role in regulating cell growth and differentiation. The activity of this receptor is mediated by G proteins which activate adenylyl cyclase and, through a separate G protein-dependent mechanism, the phosphoinositide/protein kinase (PKC) sign…
OG4_17757	yes	469	ENSG00000188620	ENSP00000350549	HMX3	H6 family homeobox 3 [Source:HGNC Symbol;Acc:5019]	Transcription factor involved in specification of neuronal cell types and which is required for inner ear and hypothalamus development. Binds to the 5'-CAAGTG-3' core sequence. Controls semicircular canal formation in the inner ear. Also required for hypothalamic/pituitary axis of the CNS (By similarity)
OG4_17658	yes	470	ENSG00000115109	ENSP00000263713	EPB41L5	erythrocyte membrane protein band 4.1 like 5 [Source:HGNC Symbol;Acc:19819]	May contribute to the correct positioning of tight junctions during the establishment of polarity in epithelial cells
OG4_17623	no	471	ENSG00000128191	ENSP00000263209	DGCR8	DiGeorge syndrome critical region gene 8 [Source:HGNC Symbol;Acc:2847]	Component of the microprocessor complex that acts as a RNA- and heme-binding protein that is involved in the initial step of microRNA (miRNA) biogenesis. Component of the microprocessor complex that is required to process primary miRNA transcripts (pri-miRNAs) to release precursor miRNA (pre-miRNA) in the nucleus. Within the microprocessor complex, DGCR8 as a molecular anchor necessary for the re…
OG4_16449	no	472	ENSG00000015171	ENSP00000381053	ZMYND11	zinc finger, MYND-type containing 11 [Source:HGNC Symbol;Acc:16966]	Corepressor of transcription (Probable)
OG4_19120	no	473	ENSG00000137502	ENSP00000260056	RAB30	RAB30, member RAS oncogene family [Source:HGNC Symbol;Acc:9770]	The small GTPases Rab are key regulators of intracellular membrane trafficking, from the formation of transport vesicles to their fusion with membranes. Rabs cycle between an inactive GDP-bound form and an active GTP-bound form that is able to recruit to membranes different set of downstream effectors directly responsible for vesicle formation, movement, tethering and fusion (By similarity). Requ…
OG4_15926	yes	474	ENSG00000104321	ENSP00000262209	TRPA1	transient receptor potential cation channel, subfamily A, member 1 [Source:HGNC Symbol;Acc:497]	Receptor-activated non-selective cation channel involved in detection of pain and possibly also in cold perception and inner ear . Has a central role in the pain response to endogenous inflammatory mediators and to a diverse array of volatile irritants, such as mustard oil, garlic and acrolein, an irritant from tears gas and vehicule exhaust fumes. Acts also as a ionotropic cannabinoid receptor b…
OG4_15580	yes	475	ENSG00000197321	ENSP00000364547	SVIL	supervillin [Source:HGNC Symbol;Acc:11480]	Forms a high-affinity link between the actin cytoskeleton and the membrane. Isoform 1 (archvillin) is among the first costameric proteins to assemble during myogenesis and it contributes to myogenic membrane structure and differentiation. Appears to be involved in myosin II assembly. May modulate myosin II regulation through MLCK during cell spreading, an initial step in cell migration. May play …
OG4_16872	yes	476	ENSG00000172071	ENSP00000307235	EIF2AK3	eukaryotic translation initiation factor 2-alpha kinase 3 [Source:HGNC Symbol;Acc:3255]	Phosphorylates the alpha subunit of eukaryotic translation-initiation factor 2 (EIF2), leading to its inactivation and thus to a rapid reduction of translational initiation and repression of global protein synthesis. Serves as a critical effector of unfolded protein response (UPR)-induced G1 growth arrest due to the loss of cyclin-D1 (CCND1) (By similarity)
OG4_17889	yes	477	ENSG00000114125	ENSP00000273480	RNF7	ring finger protein 7 [Source:HGNC Symbol;Acc:10070]	Probable component of the SCF (SKP1-CUL1-F-box protein) E3 ubiquitin ligase complex which mediates the ubiquitination and subsequent proteasomal degradation of target proteins involved in cell cycle progression, signal transduction and transcription. Through the RING-type zinc finger, seems to recruit the E2 ubiquitination enzyme to the complex and brings it into close proximity to the substrate.…
OG4_17368	yes	478	ENSG00000182687	ENSP00000329684	GALR2	galanin receptor 2 [Source:HGNC Symbol;Acc:4133]	Receptor for the hormone galanin and for GALP. The activity of this receptor is mediated by G proteins that activate the phospholipase C/protein kinase C pathway (via G(q)) and that inhibit adenylyl cyclase (via G(i))
OG4_17655	no	479	ENSG00000057657	ENSP00000358092	PRDM1	PR domain containing 1, with ZNF domain [Source:HGNC Symbol;Acc:9346]	Transcriptional repressor that binds specifically to the PRDI element in the promoter of the beta-interferon gene. Drives the maturation of B-lymphocytes into Ig secreting cells
OG4_17389	no	480	ENSG00000145012	ENSP00000318089	LPP	LIM domain containing preferred translocation partner in lipoma [Source:HGNC Symbol;Acc:6679]	May play a structural role at sites of cell adhesion in maintaining cell shape and motility. In addition to these structural s, it may also be implicated in signaling events and activation of gene transcription. May be involved in signal transduction from cell adhesion sites to the nucleus allowing successful integration of signals arising from soluble factors and cell-cell adhesion sites. Also s…
OG4_18925	yes	481	ENSG00000105866	ENSP00000222584	SP4	Sp4 transcription factor [Source:HGNC Symbol;Acc:11209]	Binds to GT and GC boxes promoters elements. Probable transcriptional activator
OG4_17310	no	482	ENSG00000103653	ENSP00000414764	CSK	c-src tyrosine kinase [Source:HGNC Symbol;Acc:2444]	Non-receptor tyrosine-protein kinase that plays an important role in the regulation of cell growth, differentiation, migration and immune response. Phosphorylates tyrosine residues located in the C-terminal tails of Src-family kinases (SFKs) including LCK, SRC, HCK, FYN, LYN or YES1. Upon tail phosphorylation, Src-family members engage in intramolecular interactions between the phosphotyrosine ta…
OG4_13817	yes	483	ENSG00000138688	ENSP00000264501	KIAA1109	KIAA1109 [Source:HGNC Symbol;Acc:26953]	/
OG4_17105	yes	484	ENSG00000076984	ENSP00000411761	MAP2K7	mitogen-activated protein kinase kinase 7 [Source:HGNC Symbol;Acc:6847]	Dual specificity protein kinase which acts as an essential component of the MAP kinase signal transduction pathway. Essential component of the stress-activated protein kinase/c-Jun N-terminal kinase (SAP/JNK) signaling pathway. With MAP2K4/MKK4, is the one of the only known kinase to directly activate the stress-activated protein kinase/c-Jun N-terminal kinases MAPK8/JNK1, MAPK9/JNK2 and MAPK10/J…
OG4_17332	yes	485	ENSG00000065559	ENSP00000410402	MAP2K4	mitogen-activated protein kinase kinase 4 [Source:HGNC Symbol;Acc:6844]	Dual specificity protein kinase which acts as an essential component of the MAP kinase signal transduction pathway. Essential component of the stress-activated protein kinase/c-Jun N-terminal kinase (SAP/JNK) signaling pathway. With MAP2K7/MKK7, is the one of the only known kinase to directly activate the stress-activated protein kinase/c-Jun N-terminal kinases MAPK8/JNK1, MAPK9/JNK2 and MAPK10/J…
OG4_16718	yes	486	ENSG00000107281	ENSP00000360659	NPDC1	neural proliferation, differentiation and control, 1 [Source:HGNC Symbol;Acc:7899]	Suppresses oncogenic transformation in neural and non-neural cells and down-regulates neural cell proliferation. Might be involved in transcriptional regulation (By similarity)
OG4_17930	no	487	ENSG00000112333	ENSP00000357979	NR2E1	nuclear receptor subfamily 2, group E, member 1 [Source:HGNC Symbol;Acc:7973]	Orphan receptor that binds DNA as a monomer to hormone response elements (HRE) containing an extended core motif half-site sequence 5'-AAGGTCA-3' in which the 5' flanking nucleotides participate in determining receptor specificity (By similarity). May be required to pattern anterior brain differentiation. Involved in the regulation of retinal development and essential for vision. During retinogen…
OG4_17918	no	488	ENSG00000075891	ENSP00000359319	PAX2	paired box 2 [Source:HGNC Symbol;Acc:8616]	Probable transcription factor that may have a role in kidney cell differentiation. Has a critical role in the development of the urogenital tract, the eyes, and the CNS
OG4_17070	yes	489	ENSG00000114346	ENSP00000401910	ECT2	epithelial cell transforming sequence 2 oncogene [Source:HGNC Symbol;Acc:3155]	Guanine nucleotide exchange factor (GEF) that catalyzes the exchange of GDP for GTP. Promotes guanine nucleotide exchange on the Rho family members of small GTPases, like RHOA, RHOC, RAC1 and CDC42. Required for signal transduction pathways involved in the regulation of cytokinesis. Component of the centralspindlin complex that serves as a microtubule-dependent and Rho-mediated signaling required…
OG4_17158	no	490	ENSG00000176884	ENSP00000360601	GRIN1	glutamate receptor, ionotropic, N-methyl D-aspartate 1 [Source:HGNC Symbol;Acc:4584]	NMDA receptor subtype of glutamate-gated ion channels with high calcium permeability and voltage-dependent sensitivity to magnesium. Mediated by glycine. This protein plays a key role in synaptic plasticity, synaptogenesis, excitotoxicity, memory acquisition and learning. It mediates neuronal s in glutamate neurotransmission. Is involved in the cell surface targeting of NMDA receptors (By similar…
OG4_13923	yes	491	ENSG00000102053	ENSP00000408077	ZC3H12B	zinc finger CCCH-type containing 12B [Source:HGNC Symbol;Acc:17407]	May as RNase and regulate the levels of target RNA species (Potential)
		492	ENSG00000149289	ENSP00000413094	ZC3H12C	zinc finger CCCH-type containing 12C [Source:HGNC Symbol;Acc:29362]	May as RNase and regulate the levels of target RNA species (Potential)
		493	ENSG00000163874	ENSP00000362179	ZC3H12A	zinc finger CCCH-type containing 12A [Source:HGNC Symbol;Acc:26259]	Has RNase activity and selectively degrades specific target mRNA species. Modulates the immune response and inflammation by regulating the decay of specific mRNA molecules. Recognizes the 3'-untranslated region (UTR) of the mRNA for IL6, CALCR and IL12B. Required for normal decay of IL6 mRNA (By similarity). Triggers apoptosis and promotes angiogenesis in response to the binding of CCL2 to CCR2. …
OG4_14716	yes	494	ENSG00000141258	ENSP00000268989	SGSM2	small G protein signaling modulator 2 [Source:HGNC Symbol;Acc:29026]	/
		495	ENSG00000167037	ENSP00000383212	SGSM1	small G protein signaling modulator 1 [Source:HGNC Symbol;Acc:29410]	/
OG4_14627	yes	496	ENSG00000166387	ENSP00000299492	PPFIBP2	PTPRF interacting protein, binding protein 2 (liprin beta 2) [Source:HGNC Symbol;Acc:9250]	May regulate the disassembly of focal adhesions. Did not bind receptor-like tyrosine phosphatases type 2A
		497	ENSG00000110841	ENSP00000314724	PPFIBP1	PTPRF interacting protein, binding protein 1 (liprin beta 1) [Source:HGNC Symbol;Acc:9249]	May regulate the disassembly of focal adhesions. Did not bind receptor-like tyrosine phosphatases type 2A
OG4_14520	no	498	ENSG00000119973	ENSP00000239032	PRLHR	prolactin releasing hormone receptor [Source:HGNC Symbol;Acc:4464]	Receptor for prolactin-releasing peptide (PrRP). Implicated in lactation, regulation of food intake and pain-signal processing
		499	ENSG00000185149	ENSP00000332591	NPY2R	neuropeptide Y receptor Y2 [Source:HGNC Symbol;Acc:7957]	Receptor for neuropeptide Y and peptide YY. The rank order of affinity of this receptor for pancreatic polypeptides is PYY > NPY > PYY (3-36) > NPY (2-36) > [Ile-31, Gln-34] PP > [Leu-31, Pro-34] NPY > PP, [Pro-34] PYY and NPY free acid
OG4_17364	no	500	ENSG00000140795	ENSP00000378288	MYLK3	myosin light chain kinase 3 [Source:HGNC Symbol;Acc:29826]	May play a role in smooth muscle contraction (By similarity)
OG4_16699	yes	501	ENSG00000061794	ENSP00000081029	MRPS35	mitochondrial ribosomal protein S35 [Source:HGNC Symbol;Acc:16635]	/
OG4_18030	yes	502	ENSG00000102738	ENSP00000315397	MRPS31	mitochondrial ribosomal protein S31 [Source:HGNC Symbol;Acc:16632]	/
OG4_16660	yes	503	ENSG00000111684	ENSP00000261407	LPCAT3	lysophosphatidylcholine acyltransferase 3 [Source:HGNC Symbol;Acc:30244]	Acyltransferase which mediates the conversion of lysophosphatidylcholine (1-acyl-sn-glycero-3-phosphocholine or LPC) into phosphatidylcholine (1,2-diacyl-sn-glycero-3-phosphocholine or PC) (LPCAT activity). Catalyzes also the conversion of lysophosphatidylserine (1-acyl-2-hydroxy-sn-glycero-3-phospho-L-serine or LPS) into phosphatidylserine (1,2-diacyl-sn-glycero-3-phospho-L-serine or PS) (LPSAT …
OG4_18186	yes	504	ENSG00000101457	ENSP00000361705	DNTTIP1	deoxynucleotidyltransferase, terminal, interacting protein 1 [Source:HGNC Symbol;Acc:16160]	Shown to enhance TdT activity, in vitro
OG4_16728	yes	505	ENSG00000198604	ENSP00000371859	BAZ1A	bromodomain adjacent to zinc finger domain, 1A [Source:HGNC Symbol;Acc:960]	Component of the ACF complex, an ATP-dependent chromatin remodeling complex, that regulates spacing of nucleosomes using ATP to generate evenly spaced nucleosomes along the chromatin. The ATPase activity of the complex is regulated by the length of flanking DNA. Also involved in facilitating the DNA replication process. BAZ1A is the accessory, non-catalytic subunit of the complex which can enhanc…
OG4_16427	yes	506	ENSG00000069764	ENSP00000393847	PLA2G10	phospholipase A2, group X [Source:HGNC Symbol;Acc:9029]	PA2 catalyzes the calcium-dependent hydrolysis of the 2-acyl groups in 3-sn-phosphoglycerides. Has a powerful potency for releasing arachidonic acid from cell membrane phospholipids. Prefers phosphatidylethanolamine and phosphatidylcholine liposomes to those of phosphatidylserine
OG4_17707	no	507	ENSG00000121057	ENSP00000388381	AKAP1	A kinase (PRKA) anchor protein 1 [Source:HGNC Symbol;Acc:367]	Binds to type I and II regulatory subunits of protein kinase A and anchors them to the cytoplasmic face of the mitochondrial outer membrane
OG4_16929	yes	508	ENSG00000011007	ENSP00000395574	TCEB3	transcription elongation factor B (SIII), polypeptide 3 (110kDa, elongin A) [Source:HGNC Symbol;Acc:11620]	SIII, also known as elongin, is a general transcription elongation factor that increases the RNA polymerase II transcription elongation past template-encoded arresting sites. Subunit A is transcriptionally active and its transcription activity is strongly enhanced by binding to the dimeric complex of the SIII regulatory subunits B and C (elongin BC complex)
OG4_17091	yes	509	ENSG00000182220	ENSP00000367697	ATP6AP2	ATPase, H+ transporting, lysosomal accessory protein 2 [Source:HGNC Symbol;Acc:18305]	s as a renin and prorenin cellular receptor. May mediate renin-dependent cellular responses by activating ERK1 and ERK2. By increasing the catalytic efficiency of renin in AGT/angiotensinogen conversion to angiotensin I, it may also play a role in the renin-angiotensin system (RAS)
OG4_15319	yes	510	ENSG00000143153	ENSP00000356790	ATP1B1	ATPase, Na+/K+ transporting, beta 1 polypeptide [Source:HGNC Symbol;Acc:804]	This is the non-catalytic component of the active enzyme, which catalyzes the hydrolysis of ATP coupled with the exchange of Na(+) and K(+) ions across the plasma membrane. The beta subunit regulates, through assembly of alpha/beta heterodimers, the number of sodium pumps transported to the plasma membrane
OG4_16444	yes	511	ENSG00000131143	ENSP00000253452	COX4I1	cytochrome c oxidase subunit IV isoform 1 [Source:HGNC Symbol;Acc:2265]	This protein is one of the nuclear-coded polypeptide chains of cytochrome c oxidase, the terminal oxidase in mitochondrial electron transport
OG4_13046	no	512	ENSG00000130559	ENSP00000386420	CAMSAP1	calmodulin regulated spectrin-associated protein 1 [Source:HGNC Symbol;Acc:19946]	Plays a role in the regulation of cell morphology and cytoskeletal organization
		513	ENSG00000118200	ENSP00000236925	CAMSAP2	calmodulin regulated spectrin-associated protein family, member 2 [Source:HGNC Symbol;Acc:29188]	Plays a role in the regulation of cell morphology and cytoskeletal organization
		514	ENSG00000076826	ENSP00000416797	CAMSAP3	calmodulin regulated spectrin-associated protein family, member 3 [Source:HGNC Symbol;Acc:29307]	Microtubule minus-end binding protein that acts as a regulator of microtubule dynamics. Specifically required for zonula adherens biogenesis and maintenance by anchoring microtubules at their minus-ends to zonula adherens, leading to recruit KIFC3 kinesin to junctional site
OG4_15762	no	515	ENSG00000080854	ENSP00000317980	IGSF9B	immunoglobulin superfamily, member 9B [Source:HGNC Symbol;Acc:32326]	/
		516	ENSG00000085552	ENSP00000357073	IGSF9	immunoglobulin superfamily, member 9 [Source:HGNC Symbol;Acc:18132]	Functions in dendrite outgrowth and synapse maturation (By similarity)
OG4_12786	yes	517	ENSG00000125746	ENSP00000245925	EML2	echinoderm microtubule associated protein like 2 [Source:HGNC Symbol;Acc:18035]	May modify the assembly dynamics of microtubules, such that microtubules are slightly longer, but more dynamic (By similarity)
		518	ENSG00000143924	ENSP00000320663	EML4	echinoderm microtubule associated protein like 4 [Source:HGNC Symbol;Acc:1316]	May modify the assembly dynamics of microtubules, such that microtubules are slightly longer, but more dynamic (By similarity)
		519	ENSG00000066629	ENSP00000334314	EML1	echinoderm microtubule associated protein like 1 [Source:HGNC Symbol;Acc:3330]	May modify the assembly dynamics of microtubules, such that microtubules are slightly longer, but more dynamic (By similarity)
		520	ENSG00000149499	ENSP00000378256	EML3	echinoderm microtubule associated protein like 3 [Source:HGNC Symbol;Acc:26666]	May modify the assembly dynamics of microtubules, such that microtubules are slightly longer, but more dynamic (By similarity)
OG4_13985	yes	521	ENSG00000169398	ENSP00000341189	PTK2	PTK2 protein tyrosine kinase 2 [Source:HGNC Symbol;Acc:9611]	Non-receptor protein-tyrosine kinase that plays an essential role in regulating cell migration, adhesion, spreading, reorganization of the actin cytoskeleton, formation and disassembly of focal adhesions and cell protrusions, cell cycle progression, cell proliferation and apoptosis. Required for early embryonic development and placenta development. Required for embryonic angiogenesis, normal card…
		522	ENSG00000120899	ENSP00000380638	PTK2B	PTK2B protein tyrosine kinase 2 beta [Source:HGNC Symbol;Acc:9612]	Non-receptor protein-tyrosine kinase that regulates reorganization of the actin cytoskeleton, cell polarization, cell migration, adhesion, spreading and bone remodeling. Plays a role in the regulation of the humoral immune response, and is required for normal levels of marginal B-cells in the spleen and normal migration of splenic B-cells. Required for normal macrophage polarization and migration…
OG4_13413	yes	523	ENSG00000105289	ENSP00000262968	TJP3	tight junction protein 3 (zona occludens 3) [Source:HGNC Symbol;Acc:11829]	The protein encoded by this gene is a member of the membrane-associated guanylate kinase-like (MAGUK) protein family which is characterized by members having multiple PDZ domains, a single SH3 domain, and a single guanylate kinase-like (GUK)-domain. In addition, members of the zonula occludens protein subfamily have an acidic domain, a basic arginine-rich region, and a proline-rich domain. The pr…
		524	ENSG00000104067	ENSP00000281537	TJP1	tight junction protein 1 (zona occludens 1) [Source:HGNC Symbol;Acc:11827]	The N-terminal may be involved in transducing a signal required for tight junction assembly, while the C-terminal may have specific properties of tight junctions. The alpha domain might be involved in stabilizing junctions. Plays a role in the regulation of cell migration by targeting CDC42BPB to the leading edge of migrating cells
		525	ENSG00000119139	ENSP00000366453	TJP2	tight junction protein 2 (zona occludens 2) [Source:HGNC Symbol;Acc:11828]	Plays a role in tight junctions and adherens junctions
OG4_14894	yes	526	ENSG00000060709	ENSP00000261655	RIMBP2	RIMS binding protein 2 [Source:HGNC Symbol;Acc:30339]	Plays a role in the synaptic transmission as bial linker that interacts simultaneously with RIMS1, RIMS2, CACNA1D and CACNA1B (By similarity)
		527	ENSG00000005379	ENSP00000347929	BZRAP1	benzodiazapine receptor (peripheral) associated protein 1 [Source:HGNC Symbol;Acc:16831]	/
OG4_15157	yes	528	ENSG00000173218	ENSP00000347672	VANGL1	vang-like 1 (van gogh, Drosophila) [Source:HGNC Symbol;Acc:15512]	This gene encodes a member of the tretraspanin family. The encoded protein may be involved in mediating intestinal trefoil factor induced wound healing in the intestinal mucosa. Mutations in this gene are associated with neural tube defects.
		529	ENSG00000162738	ENSP00000357040	VANGL2	vang-like 2 (van gogh, Drosophila) [Source:HGNC Symbol;Acc:15511]	Involved in the control of early morphogenesis and patterning of both axial midline structures and the development of neural plate. Plays a role in the regulation of planar cell polarity, particularly in the orientation of stereociliary bundles in the cochlea. Required for polarization and movement of myocardializing cells in the outflow tract and seems to act via RHOA signaling to regulate this …
OG4_14525	yes	530	ENSG00000134775	ENSP00000257209	FHOD3	formin homology 2 domain containing 3 [Source:HGNC Symbol;Acc:26178]	Actin-organizing protein that may cause stress fiber formation together with cell elongation (By similarity)
		531	ENSG00000135723	ENSP00000258201	FHOD1	formin homology 2 domain containing 1 [Source:HGNC Symbol;Acc:17905]	Required for the assembly of F-actin structures, such as stress fibers. Depends on the Rho-ROCK cascade for its activity. Contributes to the coordination of microtubules with actin fibers and plays a role in cell elongation. Acts synergistically with ROCK1 to promote SRC-dependent non-apoptotic plasma membrane blebbing
OG4_16145	no	532	ENSG00000147481	ENSP00000429276	SNTG1	syntrophin, gamma 1 [Source:HGNC Symbol;Acc:13740]	Adapter protein that binds to and probably organizes the subcellular localization of a variety of proteins. May link various receptors to the actin cytoskeleton and the dystrophin glycoprotein complex (By similarity). May participate in regulating the subcellular location of diacylglycerol kinase-zeta to ensure that diacylglycerol is rapidly inactivated following receptor activation
		533	ENSG00000172554	ENSP00000311837	SNTG2	syntrophin, gamma 2 [Source:HGNC Symbol;Acc:13741]	Adapter protein that binds to and probably organizes the subcellular localization of a variety of proteins. May link various receptors to the actin cytoskeleton and the dystrophin glycoprotein complex (By similarity)
OG4_14515	yes	534	ENSG00000163637	ENSP00000295902	PRICKLE2	prickle homolog 2 (Drosophila) [Source:HGNC Symbol;Acc:20340]	This gene encodes a homolog of Drosophila prickle. The exact function of this gene is not known, however, studies in mice suggest that it may be involved in seizure prevention. Mutations in this gene are associated with progressive myoclonic epilepsy type 5.
		535	ENSG00000139174	ENSP00000398947	PRICKLE1	prickle homolog 1 (Drosophila) [Source:HGNC Symbol;Acc:17019]	Involved in the planar cell polarity pathway that controls convergent extension during gastrulation and neural tube closure. Convergent extension is a complex morphogenetic process during which cells elongate, move mediolaterally, and intercalate between neighboring cells, leading to convergence toward the mediolateral axis and extension along the anteroposterior axis. Necessary for nuclear local…
OG4_14470	no	536	ENSG00000164574	ENSP00000297107	GALNT10	UDP-N-acetyl-alpha-D-galactosamine:polypeptide N-acetylgalactosaminyltransferase 10 (GalNAc-T10) [Source:HGNC Symbol;Acc:19873]	Catalyzes the initial reaction in O-linked oligosaccharide biosynthesis, the transfer of an N-acetyl-D-galactosamine residue to a serine or threonine residue on the protein receptor. Has activity toward Muc5Ac and EA2 peptide substrates
		537	ENSG00000174473	ENSP00000385382	GALNTL6	UDP-N-acetyl-alpha-D-galactosamine:polypeptide N-acetylgalactosaminyltransferase-like 6 [Source:HGNC Symbol;Acc:33844]	Catalyzes the initial reaction in O-linked oligosaccharide biosynthesis, the transfer of an N-acetyl-D-galactosamine residue to a serine or threonine residue on the protein receptor (By similarity)
OG4_16068	no	538	ENSG00000165023	ENSP00000364919	DIRAS2	DIRAS family, GTP-binding RAS-like 2 [Source:HGNC Symbol;Acc:19323]	Displays low GTPase activity and exist predominantly in the GTP-bound form
		539	ENSG00000176490	ENSP00000325836	DIRAS1	DIRAS family, GTP-binding RAS-like 1 [Source:HGNC Symbol;Acc:19127]	Displays low GTPase activity and exist predominantly in the GTP-bound form
OG4_12917	yes	540	ENSG00000196935	ENSP00000347198	SRGAP1	SLIT-ROBO Rho GTPase activating protein 1 [Source:HGNC Symbol;Acc:17382]	GTPase-activating protein for RhoA and Cdc42 small GTPases. Together with CDC42 seems to be involved in the pathway mediating the repulsive signaling of Robo and Slit proteins in neuronal migration. SLIT2, probably through interaction with ROBO1, increases the interaction of SRGAP1 with ROBO1 and inactivates CDC42
		541	ENSG00000089820	ENSP00000359045	ARHGAP4	Rho GTPase activating protein 4 [Source:HGNC Symbol;Acc:674]	Inhibitory effect on stress fiber organization. May down-regulate Rho-like GTPase in hematopoietic cells
		542	ENSG00000196220	ENSP00000373347	SRGAP3	SLIT-ROBO Rho GTPase activating protein 3 [Source:HGNC Symbol;Acc:19744]	GTPase-activating protein for RAC1 and perhaps Cdc42, but not for RhoA small GTPase. May attenuate RAC1 signaling in neurons
		543	ENSG00000163486	ENSP00000408089	SRGAP2	SLIT-ROBO Rho GTPase activating protein 2 [Source:HGNC Symbol;Acc:19751]	RAC1 GTPase activating protein (GAP) that binds and deforms membranes, and regulates actin dynamics to regulate cell migration and differentiation. Plays an important role in different aspects of neuronal morphogenesis and migration mainly during development of the cerebral cortex. This includes the biogenesis of neurites, where it is required for both axons and dendrites outgrowth, and the matur…
OG4_13010	yes	544	ENSG00000187391	ENSP00000346151	MAGI2	membrane associated guanylate kinase, WW and PDZ domain containing 2 [Source:HGNC Symbol;Acc:18957]	Seems to act as scaffold molecule at synaptic junctions by assembling neurotransmitter receptors and cell adhesion proteins. May play a role in regulating activin-mediated signaling in neuronal cells. Enhances the ability of PTEN to suppress AKT1 activation
		545	ENSG00000151276	ENSP00000385450	MAGI1	membrane associated guanylate kinase, WW and PDZ domain containing 1 [Source:HGNC Symbol;Acc:946]	May play a role as scaffolding protein at cell-cell junctions. May regulate acid-induced ASIC3 currents by modulating its expression at the cell surface (By similarity)
		546	ENSG00000081026	ENSP00000304604	MAGI3	membrane associated guanylate kinase, WW and PDZ domain containing 3 [Source:HGNC Symbol;Acc:29647]	Acts as a scaffolding protein at cell-cell junctions, thereby regulating various cellular and signaling processes. Cooperates with PTEN to modulate the kinase activity of AKT1. Its interaction with PTPRB and tyrosine phosphorylated proteins suggests that it may link receptor tyrosine phosphatase with its substrates at the plasma membrane. In polarized epithelial cells, involved in efficient traff…
OG4_15466	yes	547	ENSG00000091428	ENSP00000380271	RAPGEF4	Rap guanine nucleotide exchange factor (GEF) 4 [Source:HGNC Symbol;Acc:16626]	Guanine nucleotide exchange factor (GEF) for RAP1A, RAP1B and RAP2A small GTPases that is activated by binding cAMP. Seems not to activate RAB3A. Involved in cAMP-dependent, PKA-independent exocytosis through interaction with RIMS2 (By similarity)
		548	ENSG00000079337	ENSP00000395708	RAPGEF3	Rap guanine nucleotide exchange factor (GEF) 3 [Source:HGNC Symbol;Acc:16629]	Guanine nucleotide exchange factor (GEF) for RAP1A and RAP2A small GTPases that is activated by binding cAMP
OG4_15408	yes	549	ENSG00000143344	ENSP00000303192	RGL1	ral guanine nucleotide dissociation stimulator-like 1 [Source:HGNC Symbol;Acc:30281]	Probable guanine nucleotide exchange factor
		550	ENSG00000160271	ENSP00000361132	RALGDS	ral guanine nucleotide dissociation stimulator [Source:HGNC Symbol;Acc:9842]	Stimulates the dissociation of GDP from the Ras-related RalA and RalB GTPases which allows GTP binding and activation of the GTPases. Interacts and acts as an effector molecule for R-Ras, H-Ras, K-Ras, and Rap
OG4_13420	yes	551	ENSG00000184304	ENSP00000333568	PRKD1	protein kinase D1 [Source:HGNC Symbol;Acc:9407]	Serine/threonine-protein kinase that converts transient diacylglycerol (DAG) signals into prolonged physiological effects downstream of PKC, and is involved in the regulation of MAPK8/JNK1 and Ras signaling, Golgi membrane integrity and trafficking, cell survival through NF-kappa-B activation, cell migration, cell differentiation by mediating HDAC7 nuclear export, cell proliferation via MAPK1/3 (…
		552	ENSG00000115825	ENSP00000368356	PRKD3	protein kinase D3 [Source:HGNC Symbol;Acc:9408]	Converts transient diacylglycerol (DAG) signals into prolonged physiological effects, downstream of PKC. Involved in resistance to oxidative stress (By similarity)
		553	ENSG00000105287	ENSP00000393978	PRKD2	protein kinase D2 [Source:HGNC Symbol;Acc:17293]	Serine/threonine-protein kinase that converts transient diacylglycerol (DAG) signals into prolonged physiological effects downstream of PKC, and is involved in the regulation of cell proliferation via MAPK1/3 (ERK1/2) signaling, oxidative stress-induced NF-kappa-B activation, inhibition of HDAC7 transcriptional repression, signaling downstream of T-cell antigen receptor (TCR) and cytokine product…
OG4_14762	yes	554	ENSG00000088812	ENSP00000262919	ATRN	attractin [Source:HGNC Symbol;Acc:885]	Involved in the initial immune cell clustering during inflammatory response and may regulate chemotactic activity of chemokines. May play a role in melanocortin signaling pathways that regulate energy homeostasis and hair color. Low-affinity receptor for agouti (By similarity). Has a critical role in normal myelination in the central nervous system (By similarity)
		555	ENSG00000107518	ENSP00000347152	ATRNL1	attractin-like 1 [Source:HGNC Symbol;Acc:29063]	May play a role in melanocortin signaling pathways that regulate energy homeostasis (By similarity)
OG4_14523	no	556	ENSG00000169902	ENSP00000302413	TPST1	tyrosylprotein sulfotransferase 1 [Source:HGNC Symbol;Acc:12020]	Catalyzes the O-sulfation of tyrosine residues within acidic motifs of polypeptides
		557	ENSG00000128294	ENSP00000339813	TPST2	tyrosylprotein sulfotransferase 2 [Source:HGNC Symbol;Acc:12021]	Catalyzes the O-sulfation of tyrosine residues within acidic motifs of polypeptides
OG4_13962	no	558	ENSG00000115641	ENSP00000344266	FHL2	four and a half LIM domains 2 [Source:HGNC Symbol;Acc:3703]	May as a molecular transmitter linking various signaling pathways to transcriptional regulation. Negatively regulates the transcriptional repressor E4F1 and may in cell growth. Inhibits the transcriptional activity of FOXO1 and its apoptotic by enhancing the interaction of FOXO1 with SIRT1 and FOXO1 deacetylation
		559	ENSG00000183386	ENSP00000362107	FHL3	four and a half LIM domains 3 [Source:HGNC Symbol;Acc:3704]	The protein encoded by this gene is a member of a family of proteins containing a four-and-a half LIM domain, which is a highly conserved double zinc finger motif. The encoded protein has been shown to interact with the cancer developmental regulators SMAD2, SMAD3, and SMAD4, the skeletal muscle myogenesis protein MyoD, and the high-affinity IgE beta chain regulator MZF-1. This protein may be inv…
OG4_14288	no	560	ENSG00000099331	ENSP00000314032	MYO9B	myosin IXB [Source:HGNC Symbol;Acc:7609]	Myosins are actin-based motor molecules with ATPase activity. Unconventional myosins serve in intracellular movements. May be involved in the remodeling of the actin cytoskeleton. Binds actin with high affinity both in the absence and presence of ATP and its mechanochemical activity is inhibited by calcium ions. Also acts as a GTPase activating protein on Rho
		561	ENSG00000066933	ENSP00000399162	MYO9A	myosin IXA [Source:HGNC Symbol;Acc:7608]	Myosins are actin-based motor molecules with ATPase activity. Unconventional myosins serve in intracellular movements. Regulates Rho activity in neurons, has a role in the regulation of neuronal morphology and (By similarity)
OG4_15175	yes	562	ENSG00000162889	ENSP00000356070	MAPKAPK2	mitogen-activated protein kinase-activated protein kinase 2 [Source:HGNC Symbol;Acc:6887]	Stress-activated serine/threonine-protein kinase involved in cytokines production, endocytosis, reorganization of the cytoskeleton, cell migration, cell cycle control, chromatin remodeling, DNA damage response and transcriptional regulation. Following stress, it is phosphorylated and activated by MAP kinase p38-alpha/MAPK14, leading to phosphorylation of substrates. Phosphorylates serine in the p…
		563	ENSG00000114738	ENSP00000396467	MAPKAPK3	mitogen-activated protein kinase-activated protein kinase 3 [Source:HGNC Symbol;Acc:6888]	Stress-activated serine/threonine-protein kinase involved in cytokines production, endocytosis, cell migration, chromatin remodeling and transcriptional regulation. Following stress, it is phosphorylated and activated by MAP kinase p38-alpha/MAPK14, leading to phosphorylation of substrates. Phosphorylates serine in the peptide sequence, Hyd-X-R-X(2)-S, where Hyd is a large hydrophobic residue. MA…
OG4_13874	yes	564	ENSG00000079308	ENSP00000171887	TNS1	tensin 1 [Source:HGNC Symbol;Acc:11973]	May be involved in cell migration, cartilage development and in linking signal transduction pathways to the cytoskeleton
		565	ENSG00000136205	ENSP00000312143	TNS3	tensin 3 [Source:HGNC Symbol;Acc:21616]	May play a role in actin remodeling. Involved in the dissociation of the integrin-tensin-actin complex. EGF activates TNS4 and down-regulates TNS3 which results in capping the tail of ITGB1. Seems to be involved in mammary cell migration. May be involved in cell migration and bone development (By similarity)
		566	ENSG00000111077	ENSP00000319756	TENC1	tensin like C1 domain containing phosphatase (tensin 2) [Source:HGNC Symbol;Acc:19737]	Regulates cell motility and proliferation. May have phosphatase activity. Reduces AKT1 phosphorylation. Lowers AKT1 kinase activity and interferes with AKT1 signaling
OG4_15262	yes	567	ENSG00000129675	ENSP00000250617	ARHGEF6	Rac/Cdc42 guanine nucleotide exchange factor (GEF) 6 [Source:HGNC Symbol;Acc:685]	Acts as a RAC1 guanine nucleotide exchange factor (GEF)
		568	ENSG00000102606	ENSP00000364893	ARHGEF7	Rho guanine nucleotide exchange factor (GEF) 7 [Source:HGNC Symbol;Acc:15607]	Acts as a RAC1 guanine nucleotide exchange factor (GEF) and can induce membrane ruffling. s in cell migration, attachment and cell spreading. Promotes targeting of RAC1 to focal adhesions (By similarity). May as a positive regulator of apoptosis. Downstream of NMDA receptors and CaMKK-CaMK1 signaling cascade, promotes the formation of spines and synapses in hippocampal neurons
OG4_13873	yes	569	ENSG00000162733	ENSP00000356899	DDR2	discoidin domain receptor tyrosine kinase 2 [Source:HGNC Symbol;Acc:2731]	Tyrosine kinase that s as cell surface receptor for fibrillar collagen and regulates cell differentiation, remodeling of the extracellular matrix, cell migration and cell proliferation. Required for normal bone development. Regulates osteoblast differentiation and chondrocyte maturation via a signaling pathway that involves MAP kinases and leads to the activation of the transcription factor RUNX2…
		570	ENSG00000215522	ENSP00000383338	AL773589.1	Epithelial discoidin domain-containing receptor 1 [Source:UniProtKB/Swiss-Prot;Acc:Q08345]	Tyrosine kinase that s as cell surface receptor for fibrillar collagen and regulates cell attachment to the extracellular matrix, remodeling of the extracellular matrix, cell migration, differentiation, survival and cell proliferation. Collagen binding triggers a signaling pathway that involves SRC and leads to the activation of MAP kinases. Regulates remodeling of the extracellular matrix by up-…
		571	ENSG00000137332	ENSP00000372868	AL662854.1	Epithelial discoidin domain-containing receptor 1 [Source:UniProtKB/Swiss-Prot;Acc:Q08345]	Tyrosine kinase that s as cell surface receptor for fibrillar collagen and regulates cell attachment to the extracellular matrix, remodeling of the extracellular matrix, cell migration, differentiation, survival and cell proliferation. Collagen binding triggers a signaling pathway that involves SRC and leads to the activation of MAP kinases. Regulates remodeling of the extracellular matrix by up-…
		572	ENSG00000234078	ENSP00000397769	BX927194.4	Epithelial discoidin domain-containing receptor 1 [Source:UniProtKB/Swiss-Prot;Acc:Q08345]	Tyrosine kinase that s as cell surface receptor for fibrillar collagen and regulates cell attachment to the extracellular matrix, remodeling of the extracellular matrix, cell migration, differentiation, survival and cell proliferation. Collagen binding triggers a signaling pathway that involves SRC and leads to the activation of MAP kinases. Regulates remodeling of the extracellular matrix by up-…
		573	ENSG00000204580	ENSP00000406091	DDR1	discoidin domain receptor tyrosine kinase 1 [Source:HGNC Symbol;Acc:2730]	Tyrosine kinase that s as cell surface receptor for fibrillar collagen and regulates cell attachment to the extracellular matrix, remodeling of the extracellular matrix, cell migration, differentiation, survival and cell proliferation. Collagen binding triggers a signaling pathway that involves SRC and leads to the activation of MAP kinases. Regulates remodeling of the extracellular matrix by up-…
		574	ENSG00000230456	ENSP00000414285	CR759747.3	Epithelial discoidin domain-containing receptor 1 [Source:UniProtKB/Swiss-Prot;Acc:Q08345]	Tyrosine kinase that s as cell surface receptor for fibrillar collagen and regulates cell attachment to the extracellular matrix, remodeling of the extracellular matrix, cell migration, differentiation, survival and cell proliferation. Collagen binding triggers a signaling pathway that involves SRC and leads to the activation of MAP kinases. Regulates remodeling of the extracellular matrix by up-…
OG4_16878	no	575	ENSG00000171786	ENSP00000302189	NHLH1	nescient helix loop helix 1 [Source:HGNC Symbol;Acc:7817]	May serve as DNA-binding protein and may be involved in the control of cell-type determination, possibly within the developing nervous system
		576	ENSG00000177551	ENSP00000322087	NHLH2	nescient helix loop helix 2 [Source:HGNC Symbol;Acc:7818]	May serve as DNA-binding protein and may be involved in the control of cell-type determination, possibly within the developing nervous system
OG4_16617	no	577	ENSG00000101152	ENSP00000354111	DNAJC5	DnaJ (Hsp40) homolog, subfamily C, member 5 [Source:HGNC Symbol;Acc:16235]	May have an important role in presynaptic . May be involved in calcium-dependent neurotransmitter release at nerve endings (By similarity)
OG4_18269	yes	578	ENSG00000171680	ENSP00000366977	PLEKHG5	pleckstrin homology domain containing, family G (with RhoGef domain) member 5 [Source:HGNC Symbol;Acc:29105]	Activates the NF-kappa-B signaling pathway and RHOA. Appears to be involved in the control of neuronal cell differentiation
OG4_16046	yes	579	ENSG00000062650	ENSP00000345162	WAPAL	wings apart-like homolog (Drosophila) [Source:HGNC Symbol;Acc:23293]	Regulator of sister chromatid cohesion in mitosis which negatively regulates cohesin association with chromatin. Involved in both sister chromatid cohesion during interphase and sister-chromatid resolution during early stages of mitosis. Couples DNA replication to sister chromatid cohesion. Cohesion ensures that chromosome partitioning is accurate in both meiotic and mitotic cells and plays an im…
OG4_18592	no	580	ENSG00000123684	ENSP00000355964	LPGAT1	lysophosphatidylglycerol acyltransferase 1 [Source:HGNC Symbol;Acc:28985]	Lysophoshatidylglycerol (LPG) specific acyltransferase that recognizes various acyl-CoAs and LPGs as substrates but demonstrates a clear preference for long chain saturated fatty acyl-CoAs and oleoyl-CoA as acyl donors. Prefers oleoyl-LPG over palmitoyl-LPG as an acyl receptor and oleoyl-CoA over lauroyl-CoA as an acyl donor
OG4_17113	no	581	ENSG00000154114	ENSP00000403925	TBCEL	tubulin folding cofactor E-like [Source:HGNC Symbol;Acc:28115]	Acts as a regulator of tubulin stability
OG4_18666	yes	582	ENSG00000158828	ENSP00000364204	PINK1	PTEN induced putative kinase 1 [Source:HGNC Symbol;Acc:14581]	Protects against mitochondrial dys during cellular stress, potentially by phosphorylating mitochondrial proteins. Involved in the clearance of damaged mitochondria via selective autophagy (mitophagy). It is necessary for PARK2 recruitment to dysal mitochondria to initiate their degradation
OG4_17646	yes	583	ENSG00000157212	ENSP00000384048	PAXIP1	PAX interacting (with transcription-activation domain) protein 1 [Source:HGNC Symbol;Acc:8624]	Involved in DNA damage response and in transcriptional regulation through histone methyltransferase (HMT) complexes. Plays a role in early development. In DNA damage response is required for cell survival after ionizing radiation. In vitro shown to be involved in the homologous recombination mechanism for the repair of double-strand breaks (DSBs). Its localization to DNA damage foci requires RNF8…
OG4_18577	no	584	ENSG00000124664	ENSP00000363149	SPDEF	SAM pointed domain containing ets transcription factor [Source:HGNC Symbol;Acc:17257]	May as an androgen-independent transactivator of the prostate-specific antigen (PSA) promoter. Binds to 5'-GGAT-3' DNA sequences. May play a role in the regulation of the prostate gland and/or prostate cancer development. Acts as a transcriptional activator for SERPINB5 promoter
OG4_16246	yes	585	ENSG00000175727	ENSP00000312834	MLXIP	MLX interacting protein [Source:HGNC Symbol;Acc:17055]	Binds DNA as a heterodimer with MLX and activates transcription. Binds to the canonical E box sequence 5'-CACGTG-3'. Plays a role in transcriptional activation of glycolytic target genes. Involved in glucose-responsive gene regulation
OG4_17178	yes	586	ENSG00000159479	ENSP00000290663	MED8	mediator complex subunit 8 [Source:HGNC Symbol;Acc:19971]	Component of the Mediator complex, a coactivator involved in the regulated transcription of nearly all RNA polymerase II-dependent genes. Mediator s as a bridge to convey information from gene-specific regulatory proteins to the basal RNA polymerase II transcription machinery. Mediator is recruited to promoters by direct interactions with regulatory proteins and serves as a scaffold for the assem…
OG4_17189	no	587	ENSG00000072415	ENSP00000261681	MPP5	membrane protein, palmitoylated 5 (MAGUK p55 subfamily member 5) [Source:HGNC Symbol;Acc:18669]	May play a role in tight junctions biogenesis and in the establishment of cell polarity in epithelial cells. May modulate SC6A1/GAT1-mediated GABA uptake by stabilizing the transporter. Required for localization of EZR to the apical membrane of parietal cells and may play a role in the dynamic remodeling of the apical cytoskeleton (By similarity)
OG4_17891	yes	588	ENSG00000023287	ENSP00000025008	RB1CC1	RB1-inducible coiled-coil 1 [Source:HGNC Symbol;Acc:15574]	Implicated in the regulation of RB1 expression. s as a DNA-binding transcription factor. Is a potent regulator of the RB1 pathway and a mediator that plays a crucial role in muscular differentiation. Expression is, thus, a prerequisite for myogenic differentiation. Involved in autophagy. Required for autophagosome formation (By similarity). Inhibits PTK2/FAK1 and PTK2B/PYK2 activity and activatio…
OG4_17741	no	589	ENSG00000117859	ENSP00000412733	OSBPL9	oxysterol binding protein-like 9 [Source:HGNC Symbol;Acc:16386]	This gene encodes a member of the oxysterol-binding protein (OSBP) family, a group of intracellular lipid receptors. Most members contain an N-terminal pleckstrin homology domain and a highly conserved C-terminal OSBP-like sterol-binding domain, although some members contain only the sterol-binding domain. This family member functions as a cholesterol transfer protein that regulates Golgi structu…
OG4_17126	yes	590	ENSG00000125505	ENSP00000245615	MBOAT7	membrane bound O-acyltransferase domain containing 7 [Source:HGNC Symbol;Acc:15505]	Acyltransferase which mediates the conversion of lysophosphatidylinositol (1-acylglycerophosphatidylinositol or LPI) into phosphatidylinositol (1,2-diacyl-sn-glycero-3-phosphoinositol or PI) (LPIAT activity). Prefers arachidonoyl-CoA as the acyl donor. Lysophospholipid acyltransferases (LPLATs) catalyze the reacylation step of the phospholipid remodeling pathway also known as the Lands cycle
OG4_18223	yes	591	ENSG00000118217	ENSP00000356919	ATF6	activating transcription factor 6 [Source:HGNC Symbol;Acc:791]	Transcription factor that acts during endoplasmic reticulum stress by activating unfolded protein response target genes. Binds DNA on the 5'-CCAC[GA]-3'half of the ER stress response element (ERSE) (5'-CCAAT-N(9)-CCAC[GA]-3') and of ERSE II (5'-ATTGG-N-CCACG-3'). Binding to ERSE requires binding of NF-Y to ERSE. Could also be involved in activation of transcription by the serum response factor
OG4_16549	yes	592	ENSG00000116560	ENSP00000349748	SFPQ	splicing factor proline/glutamine-rich [Source:HGNC Symbol;Acc:10774]	DNA- and RNA binding protein, involved in several nuclear processes. Essential pre-mRNA splicing factor required early in spliceosome formation and for splicing catalytic step II, probably as an heteromer with NONO. Binds to pre-mRNA in spliceosome C complex, and specifically binds to intronic polypyrimidine tracts. Interacts with U5 snRNA, probably by binding to a purine-rich sequence located on…
OG4_16424	no	593	ENSG00000067167	ENSP00000262213	TRAM1	translocation associated membrane protein 1 [Source:HGNC Symbol;Acc:20568]	Stimulatory or required for the translocation of secretory proteins across the ER membrane
OG4_16845	yes	594	ENSG00000186153	ENSP00000386161	WWOX	WW domain containing oxidoreductase [Source:HGNC Symbol;Acc:12799]	Putative oxidoreductase. Acts as a tumor suppressor and plays a role in apoptosis. Required for normal bone development (By similarity). May synergistically with p53/TP53 to control genotoxic stress-induced cell death. Plays a role in TGFB1 signaling and TGFB1-mediated cell death. May also play a role in tumor necrosis factor (TNF)-mediated cell death. Inhibits Wnt signaling, probably by sequeste…
OG4_15677	no	595	ENSG00000120948	ENSP00000240185	TARDBP	TAR DNA binding protein [Source:HGNC Symbol;Acc:11571]	DNA and RNA-binding protein which regulates transcription and splicing. Involved in the regulation of CFTR splicing. It promotes CFTR exon 9 skipping by binding to the UG repeated motifs in the polymorphic region near the 3'-splice site of this exon. The resulting aberrant splicing is associated with pathological features typical of cystic fibrosis. May also be involved in microRNA biogenesis, ap…
OG4_17749	yes	596	ENSG00000083799	ENSP00000308928	CYLD	cylindromatosis (turban tumor syndrome) [Source:HGNC Symbol;Acc:2584]	Protease that specifically cleaves 'Lys-63'-linked polyubiquitin chains. Has endodeubiquitinase activity. Plays an important role in the regulation of pathways leading to NF-kappa-B activation. Contributes to the regulation of cell survival, proliferation and differentiation via its effects on NF-kappa-B activation. Negative regulator of Wnt signaling. Inhibits HDAC6 and thereby promotes acetylat…
OG4_15276	yes	597	ENSG00000152268	ENSP00000309297	SPON1	spondin 1, extracellular matrix protein [Source:HGNC Symbol;Acc:11252]	Cell adhesion protein that promotes the attachment of spinal cord and sensory neuron cells and the outgrowth of neurites in vitro. May contribute to the growth and guidance of axons in both the spinal cord and the PNS (By similarity). Major factor for vascular smooth muscle cell
OG4_17418	no	598	ENSG00000119326	ENSP00000320434	CTNNAL1	catenin (cadherin-associated protein), alpha-like 1 [Source:HGNC Symbol;Acc:2512]	May modulate the Rho pathway signaling by providing a scaffold for the Lbc Rho guanine nucleotide exchange factor (ARHGEF1)
OG4_18895	yes	599	ENSG00000121653	ENSP00000241014	MAPK8IP1	mitogen-activated protein kinase 8 interacting protein 1 [Source:HGNC Symbol;Acc:6882]	The JNK-interacting protein (JIP) group of scaffold proteins selectively mediates JNK signaling by aggregating specific components of the MAPK cascade to form a al JNK signaling module. Required for JNK activation in response to excitotoxic stress. Cytoplasmic MAPK8IP1 causes inhibition of JNK-regulated activity by retaining JNK in the cytoplasm and inhibiting JNK phosphorylation of c-Jun. May al…
OG4_17082	yes	600	ENSG00000042429	ENSP00000251871	MED17	mediator complex subunit 17 [Source:HGNC Symbol;Acc:2375]	Component of the Mediator complex, a coactivator involved in the regulated transcription of nearly all RNA polymerase II-dependent genes. Mediator s as a bridge to convey information from gene-specific regulatory proteins to the basal RNA polymerase II transcription machinery. Mediator is recruited to promoters by direct interactions with regulatory proteins and serves as a scaffold for the assem…
OG4_16499	yes	601	ENSG00000029725	ENSP00000262477	RABEP1	rabaptin, RAB GTPase binding effector protein 1 [Source:HGNC Symbol;Acc:17677]	Rab effector protein acting as linker between gamma-adaptin, RAB4A and RAB5A. Involved in endocytic membrane fusion and membrane trafficking of recycling endosomes. Stimulates RABGEF1 mediated nucleotide exchange on RAB5A
OG4_17374	no	602	ENSG00000176171	ENSP00000357625	BNIP3	BCL2/adenovirus E1B 19kDa interacting protein 3 [Source:HGNC Symbol;Acc:1084]	Apoptosis-inducing protein that, which can overcome BCL2 suppression. May play a role in repartitioning calcium between the two major intracellular calcium stores in association with BCL2. Involved in mitochondrial quality control via its interaction with SPATA18/MIEAPin response to mitochondrial damage, participates to mitochondrial protein catabolic process (also named MALM) leading to the degr…
OG4_17405	yes	603	ENSG00000197912	ENSP00000268704	SPG7	spastic paraplegia 7 (pure and complicated autosomal recessive) [Source:HGNC Symbol;Acc:11237]	Putative ATP-dependent zinc metalloprotease
OG4_16253	yes	604	ENSG00000033170	ENSP00000353910	FUT8	fucosyltransferase 8 (alpha (1,6) fucosyltransferase) [Source:HGNC Symbol;Acc:4019]	Catalyzes the addition of fucose in alpha 1-6 linkage to the first GlcNAc residue, next to the peptide chains in N-glycans
OG4_16641	yes	605	ENSG00000185345	ENSP00000355865	PARK2	parkinson protein 2, E3 ubiquitin protein ligase (parkin) [Source:HGNC Symbol;Acc:8607]	s within a multiprotein E3 ubiquitin ligase complex, catalyzing the covalent attachment of ubiquitin moieties onto substrate proteins, such as BCL2, SYT11, CCNE1, GPR37, STUB1, a 22 kDa O-linked glycosylated isoform of SNCAIP, SEPT5, ZNF746 and AIMP2. Mediates monoubiquitination as well as 'Lys-48'-linked and 'Lys-63'-linked polyubiquitination of substrates depending on the context. Participates …
OG4_18260	no	606	ENSG00000119927	ENSP00000265276	GPAM	glycerol-3-phosphate acyltransferase, mitochondrial [Source:HGNC Symbol;Acc:24865]	Esterifies acyl-group from acyl-ACP to the sn-1 position of glycerol-3-phosphate, an essential step in glycerolipid biosynthesis
OG4_18008	yes	607	ENSG00000181965	ENSP00000317580	NEUROG1	neurogenin 1 [Source:HGNC Symbol;Acc:7764]	Acts as a transcriptional regulator. Involved in the initiation of neuronal differentiation. Activates transcription by binding to the E box (5'-CANNTG-3'). Associates with chromatin to enhancer regulatory elements in genes encoding key transcriptional regulators of neurogenesis (By similarity)
OG4_17675	no	608	ENSG00000163069	ENSP00000370839	SGCB	sarcoglycan, beta (43kDa dystrophin-associated glycoprotein) [Source:HGNC Symbol;Acc:10806]	Component of the sarcoglycan complex, a subcomplex of the dystrophin-glycoprotein complex which forms a link between the F-actin cytoskeleton and the extracellular matrix
OG4_15022	yes	609	ENSG00000085117	ENSP00000227155	CD82	CD82 molecule [Source:HGNC Symbol;Acc:6210]	Associates with CD4 or CD8 and delivers costimulatory signals for the TCR/CD3 pathway
OG4_15194	yes	610	ENSG00000187653	ENSP00000370012	TMSL3	thymosin-like 3 [Source:HGNC Symbol;Acc:11885]	/
OG4_17304	yes	611	ENSG00000181449	ENSP00000323588	SOX2	SRY (sex determining region Y)-box 2 [Source:HGNC Symbol;Acc:11195]	Transcription factor that forms a trimeric complex with OCT4 on DNA and controls the expression of a number of genes involved in embryonic development such as YES1, FGF4, UTF1 and ZFP206 (By similarity). Critical for early embryogenesis and for embryonic stem cell pluripotency. May as a switch in neuronal development. Downstream SRRT target that mediates the promotion of neural stem cell self-ren…
OG4_18306	yes	612	ENSG00000185896	ENSP00000333298	LAMP1	lysosomal-associated membrane protein 1 [Source:HGNC Symbol;Acc:6499]	Presents carbohydrate ligands to selectins. Also implicated in tumor cell metastasis
OG4_17380	yes	613	ENSG00000133937	ENSP00000238558	GSC	goosecoid homeobox [Source:HGNC Symbol;Acc:4612]	Regulates chordin (CHRD). May play a role in spatial programing within discrete embryonic fields or lineage compartments during organogenesis. In concert with NKX3-2, plays a role in defining the structural components of the middle ear; required for the development of the entire tympanic ring (By similarity)
OG4_15463	no	614	ENSG00000109163	ENSP00000226413	GNRHR	gonadotropin-releasing hormone receptor [Source:HGNC Symbol;Acc:4421]	Receptor for gonadotropin releasing hormone (GnRH) that mediates the action of GnRH to stimulate the secretion of the gonadotropic hormones luteinizing hormone (LH) and follicle-stimulating hormone (FSH). This receptor mediates its action by association with G-proteins that activate a phosphatidylinositol-calcium second messenger system. Isoform 2 may act as an inhibitor of GnRH-R signaling
OG4_17159	yes	615	ENSG00000011426	ENSP00000265748	ANLN	anillin, actin binding protein [Source:HGNC Symbol;Acc:14082]	Required for cytokinesis. Essential for the structural integrity of the cleavage furrow and for completion of cleavage furrow ingression
OG4_17751	no	616	ENSG00000235608	ENSP00000407978	NKX1-1	NK1 homeobox 1 [Source:HGNC Symbol;Acc:24975]	/
OG4_16663	yes	617	ENSG00000196814	ENSP00000354772	FAM125B	family with sequence similarity 125, member B [Source:HGNC Symbol;Acc:23368]	Component of the ESCRT-I complex, a regulator of vesicular trafficking process. Required for the sorting of endocytic ubiquitinated cargos into multivesicular bodies
OG4_18208	yes	618	ENSG00000011295	ENSP00000261647	TTC19	tetratricopeptide repeat domain 19 [Source:HGNC Symbol;Acc:26006]	Mitochondrial protein required for formation of the mitochondrial complex III (PubMed:21278747). May also be required for the abcission step in cytokinesis, possibly regulating the ESCRT-III complex via its interaction with CHMP4B (PubMed:20208530). However, the involvement in cytokinesis requires additional experimental evidence
OG4_15942	no	619	ENSG00000171634	ENSP00000315454	BPTF	bromodomain PHD finger transcription factor [Source:HGNC Symbol;Acc:3581]	Histone-binding component of NURF (nucleosome-remodeling factor), a complex which catalyzes ATP-dependent nucleosome sliding and facilitates transcription of chromatin. Specifically recognizes H3 tails trimethylated on 'Lys-4' (H3K4me3), which mark transcription start sites of virtually all active genes. May also regulate transcription through direct binding to DNA or transcription factors
OG4_17166	no	620	ENSG00000100767	ENSP00000403403	PAPLN	papilin, proteoglycan-like sulfated glycoprotein [Source:HGNC Symbol;Acc:19262]	/
OG4_15793	yes	621	ENSG00000133958	ENSP00000376860	UNC79	unc-79 homolog [Source:HGNC Symbol;Acc:19966]	Component of the NALCN sodium channel complex, a cation channel activated either by neuropeptides substance P or neurotensin that controls neuronal excitability (By similarity)
OG4_15289	yes	622	ENSG00000138411	ENSP00000260983	HECW2	HECT, C2 and WW domain containing E3 ubiquitin protein ligase 2 [Source:HGNC Symbol;Acc:29853]	E3 ubiquitin-protein ligase that mediates ubiquitination of TP73. Acts to stabilize TP73 and enhance activation of transcription by TP73
		623	ENSG00000002746	ENSP00000379228	HECW1	HECT, C2 and WW domain containing E3 ubiquitin protein ligase 1 [Source:HGNC Symbol;Acc:22195]	E3 ubiquitin-protein ligase that mediates ubiquitination and subsequent degradation of DVL1. Also targets the mutant SOD1 protein involved in familial amyotrophic lateral sclerosis (FALS). Forms cytotoxic aggregates with DVL1, SSR3 and mutant SOD1 that lead to motor neuron death in FALS
OG4_16026	no	624	ENSG00000142910	ENSP00000271064	TINAGL1	tubulointerstitial nephritis antigen-like 1 [Source:HGNC Symbol;Acc:19168]	May be implicated in the adrenocortical zonation and in mechanisms for repressing the CYP11B1 gene expression in adrenocortical cells. This is a non catalytic peptidase C1 family protein (By similarity)
		625	ENSG00000137251	ENSP00000259782	TINAG	tubulointerstitial nephritis antigen [Source:HGNC Symbol;Acc:14599]	Mediates adhesion of proximal tubule epithelial cells via integrins alpha3-beta1 and alphaV-beta3. This is a non catalytic peptidase C1 family protein
OG4_15445	no	626	ENSG00000214357	ENSP00000358815	NEURL1B	neuralized homolog 1B (Drosophila) [Source:HGNC Symbol;Acc:35422]	E3 ubiquitin-protein ligase (By similarity)
		627	ENSG00000107954	ENSP00000358795	NEURL	neuralized homolog (Drosophila) [Source:HGNC Symbol;Acc:7761]	May as an E3 ubiquitin-protein ligase to activate monoubiquitination of JAG1 (By similarity)
OG4_15109	no	628	ENSG00000006607	ENSP00000264042	FARP2	FERM, RhoGEF and pleckstrin domain protein 2 [Source:HGNC Symbol;Acc:16460]	Rho-guanine nucleotide exchange factor that activates RAC1. Plays a role in the response to class 3 semaphorins and remodeling of the actin cytoskeleton (By similarity)
		629	ENSG00000152767	ENSP00000322926	FARP1	FERM, RhoGEF (ARHGEF) and pleckstrin domain protein 1 (chondrocyte-derived) [Source:HGNC Symbol;Acc:3591]	May as Rho-guanine nucleotide exchange factor (By similarity)
OG4_16450	no	630	ENSG00000166025	ENSP00000320968	AMOTL1	angiomotin like 1 [Source:HGNC Symbol;Acc:17811]	Inhibits the Wnt/beta-catenin signaling pathway, probably by recruiting CTNNB1 to recycling endosomes and hence preventing its translocation to the nucleus
		631	ENSG00000126016	ENSP00000361027	AMOT	angiomotin [Source:HGNC Symbol;Acc:17810]	Plays a central role in tight junction maintenance via the complex formed with ARHGAP17, which acts by regulating the uptake of polarity proteins at tight junctions. Appears to regulate endothelial cell migration and tube formation. May also play a role in the assembly of endothelial cell-cell junctions
OG4_14891	yes	632	ENSG00000157107	ENSP00000344034	FCHO2	FCH domain only 2 [Source:HGNC Symbol;Acc:25180]	s in an early step of clathrin-mediated endocytosis. Has both a membrane binding/bending activity and the ability to recruit proteins essential to the formation of al clathrin-coated pits. Has a lipid-binding activity with a preference for membranes enriched in phosphatidylserine and phosphoinositides (Pi(4,5) biphosphate) like the plasma membrane. Its membrane-bending activity might be important…
		633	ENSG00000130475	ENSP00000373785	FCHO1	FCH domain only 1 [Source:HGNC Symbol;Acc:29002]	s in an early step of clathrin-mediated endocytosis. Has both a membrane binding/bending activity and the ability to recruit proteins essential to the formation of al clathrin-coated pits. May regulate Bmp signaling by regulating clathrin-mediated endocytosis of Bmp receptors (By similarity)
OG4_15603	yes	634	ENSG00000128610	ENSP00000411145	FEZF1	FEZ family zinc finger 1 [Source:HGNC Symbol;Acc:22788]	Transcription repressor. Involved in the axonal projection and proper termination of olfactory sensory neurons (OSN). Plays a role in rostro-caudal patterning of the diencephalon and in prethalamic formation. Expression is required in OSN to cell-autonomously regulate OSN axon projections. Regulates non-cell-autonomously the layer formation of the olfactory bulb development and the interneurons. …
		635	ENSG00000153266	ENSP00000418589	FEZF2	FEZ family zinc finger 2 [Source:HGNC Symbol;Acc:13506]	Transcription repressor. Required for the specification of corticospinal motor neurons and other subcerebral projection neurons. May play a role in layer and neuronal subtype-specific patterning of subcortical projections and axonal fasciculation. Controls the development of dendritic arborization and spines of large layer V pyramidal neurons. May be involved in innate immunity (By similarity)
OG4_16091	no	636	ENSG00000140254	ENSP00000267803	DUOXA1	dual oxidase maturation factor 1 [Source:HGNC Symbol;Acc:26507]	May be required for the maturation and the transport from the endoplasmic reticulum to the plasma membrane of al DUOX1 (Probable)
		637	ENSG00000140274	ENSP00000319705	DUOXA2	dual oxidase maturation factor 2 [Source:HGNC Symbol;Acc:32698]	Required for the maturation and the transport from the endoplasmic reticulum to the plasma membrane of al DUOX2. May play a role in thyroid hormone synthesis
OG4_15033	yes	638	ENSG00000179837	ENSP00000313890	RBM15B	RNA binding motif protein 15B [Source:HGNC Symbol;Acc:24303]	May in the regulation of alternative or illicit splicing
		639	ENSG00000162775	ENSP00000358799	RBM15	RNA binding motif protein 15 [Source:HGNC Symbol;Acc:14959]	May be implicated in HOX gene regulation
OG4_15911	no	640	ENSG00000163113	ENSP00000358131	OTUD7B	OTU domain containing 7B [Source:HGNC Symbol;Acc:16683]	Has deubiquitinating activity that is directed towards 'Lys-48' or 'Lys-63'-linked polyubiquitin chains. Hydrolyzes both linear and branched forms of polyubiquitin. Negative regulator of nuclear factor NF-kappa-B
		641	ENSG00000169918	ENSP00000372358	OTUD7A	OTU domain containing 7A [Source:HGNC Symbol;Acc:20718]	Has deubiquitinating activity that is directed towards 'Lys-48' or 'Lys-63'-linked polyubiquitin chains. Hydrolyzes both linear and branched forms of polyubiquitin (By similarity)
OG4_14154	yes	642	ENSG00000076351	ENSP00000395653	SLC46A1	solute carrier family 46 (folate transporter), member 1 [Source:HGNC Symbol;Acc:30521]	Has been shown to act both as an intestinal proton-coupled high-affinity folate transporter and as an intestinal heme transporter which mediates heme uptake from the gut lumen into duodenal epithelial cells. The iron is then released from heme and may be transported into the bloodstream. Dietary heme iron is an important nutritional source of iron. Shows a higher affinity for folate than heme
		643	ENSG00000139508	ENSP00000370192	SLC46A3	solute carrier family 46, member 3 [Source:HGNC Symbol;Acc:27501]	/
OG4_15023	yes	644	ENSG00000171621	ENSP00000330221	SPSB1	splA/ryanodine receptor domain and SOCS box containing 1 [Source:HGNC Symbol;Acc:30628]	Probable substrate recognition component of a SCF-like ECS (Elongin BC-CUL2/5-SOCS-box protein) E3 ubiquitin-protein ligase complex which mediates the ubiquitination and subsequent proteasomal degradation of target proteins
		645	ENSG00000175093	ENSP00000311609	SPSB4	splA/ryanodine receptor domain and SOCS box containing 4 [Source:HGNC Symbol;Acc:30630]	Probable substrate recognition component of a SCF-like ECS (Elongin BC-CUL2/5-SOCS-box protein) E3 ubiquitin-protein ligase complex which mediates the ubiquitination and subsequent proteasomal degradation of target proteins
OG4_14540	yes	646	ENSG00000017373	ENSP00000264659	SRCIN1	SRC kinase signaling inhibitor 1 [Source:HGNC Symbol;Acc:29506]	Acts as a negative regulator of SRC by activating CSK which inhibits SRC activity and downstream signaling, leading to impaired cell spreading and migration. Regulates dendritic spine morphology. Involved in calcium-dependent exocytosis. May play a role in neurotransmitter release or synapse maintenance
		647	ENSG00000120549	ENSP00000365637	KIAA1217	KIAA1217 [Source:HGNC Symbol;Acc:25428]	Required for normal development of intervertebral disks (By similarity)
OG4_13785	yes	648	ENSG00000160447	ENSP00000291906	PKN3	protein kinase N3 [Source:HGNC Symbol;Acc:17999]	Contributes to invasiveness in malignant prostate cancer
		649	ENSG00000123143	ENSP00000343325	PKN1	protein kinase N1 [Source:HGNC Symbol;Acc:9405]	PKC-related serine/threonine-protein kinase involved in various processes such as regulation of the intermediate filaments of the actin cytoskeleton, cell migration, tumor cell invasion and transcription regulation. Regulates the cytoskeletal network by phosphorylating proteins such as VIM and neurofilament proteins NEFH, NEFL and NEFM, leading to inhibit their polymerization. Phosphorylates 'Ser…
		650	ENSG00000065243	ENSP00000359552	PKN2	protein kinase N2 [Source:HGNC Symbol;Acc:9406]	PKC-related serine/threonine-protein kinase and Rho/Rac effector protein that participates in specific signal transduction responses in the cell. Plays a role in the regulation of cell cycle progression, actin cytoskeleton assembly, cell migration, cell adhesion, tumor cell invasion and transcription activation signaling processes. Phosphorylates CTTN in hyaluronan-induced astrocytes and hence de…
OG4_16411	no	651	ENSG00000141977	ENSP00000269878	CIB3	calcium and integrin binding family member 3 [Source:HGNC Symbol;Acc:24580]	This gene product shares a high degree of sequence similarity with DNA-dependent protein kinase catalytic subunit-interacting protein 2 in human and mouse, and like them may bind the catalytic subunit of DNA-dependent protein kinases. The exact function of this gene is not known.
		652	ENSG00000136425	ENSP00000258930	CIB2	calcium and integrin binding family member 2 [Source:HGNC Symbol;Acc:24579]	Critical for proper photorecetor cell maintenance and function. May play a role in calcium homeostasis and participate in calcium regulation in the mechanotransduction process (By similarity)
OG4_15633	yes	653	ENSG00000155970	ENSP00000321455	EFHA2	EF-hand domain family, member A2 [Source:HGNC Symbol;Acc:27820]	/
		654	ENSG00000165487	ENSP00000371811	EFHA1	EF-hand domain family, member A1 [Source:HGNC Symbol;Acc:31830]	/
OG4_14497	yes	655	ENSG00000166997	ENSP00000262932	CNPY4	canopy 4 homolog (zebrafish) [Source:HGNC Symbol;Acc:28631]	Plays a role in the regulation of the cell surface expression of TLR4
		656	ENSG00000137161	ENSP00000361926	CNPY3	canopy 3 homolog (zebrafish) [Source:HGNC Symbol;Acc:11968]	Toll-like receptor (TLR)-specific co-chaperone for HSP90B1. Required for proper TLR folding, except that of TLR3, and hence controls TLR exit from the endoplasmic reticulum. Consequently, required for both innate and adaptative immune responses (By similarity)
OG4_15003	no	657	ENSG00000165782	ENSP00000381102	TMEM55B	transmembrane protein 55B [Source:HGNC Symbol;Acc:19299]	Catalyzes the hydrolysis of the 4-position phosphate of phosphatidylinositol 4,5-bisphosphate. Does not hydrolyze phosphatidylinositol 3,4,5-trisphosphate, phosphatidylinositol 3,4-bisphosphate, inositol 3,5-bisphosphate, inositol 3,4-bisphosphate, phosphatidylinositol 5-monophosphate, phosphatidylinositol 4-monophosphate and phosphatidylinositol 3-monophosphate
		658	ENSG00000155099	ENSP00000285419	TMEM55A	transmembrane protein 55A [Source:HGNC Symbol;Acc:25452]	Catalyzes the hydrolysis of the 4-position phosphate of phosphatidylinositol 4,5-bisphosphate. Does not hydrolyze phosphatidylinositol 3,4,5-trisphosphate, phosphatidylinositol 3,4-bisphosphate, inositol 3,5-bisphosphate, inositol 3,4-bisphosphate, phosphatidylinositol 5-monophosphate, phosphatidylinositol 4-monophosphate and phosphatidylinositol 3-monophosphate
OG4_15274	yes	659	ENSG00000151322	ENSP00000348460	NPAS3	neuronal PAS domain protein 3 [Source:HGNC Symbol;Acc:19311]	May play a broad role in neurogenesis. May control regulatory pathways relevant to schizophrenia and to psychotic illness (By similarity)
		660	ENSG00000130751	ENSP00000398689	NPAS1	neuronal PAS domain protein 1 [Source:HGNC Symbol;Acc:7894]	May control regulatory pathways relevant to schizophrenia and to psychotic illness. May play a role in late central nervous system development by modulating EPO expression in response to cellular oxygen level (By similarity)
OG4_15327	yes	661	ENSG00000177542	ENSP00000322020	SLC25A22	solute carrier family 25 (mitochondrial carrier: glutamate), member 22 [Source:HGNC Symbol;Acc:19954]	Involved in the transport of glutamate across the inner mitochondrial membrane. Glutamate is cotransported with H(+)
		662	ENSG00000182902	ENSP00000329033	SLC25A18	solute carrier family 25 (mitochondrial carrier), member 18 [Source:HGNC Symbol;Acc:10988]	Involved in the transport of glutamate across the inner mitochondrial membrane. Glutamate is cotransported with H(+)
OG4_13913	no	663	ENSG00000156218	ENSP00000286744	ADAMTSL3	ADAMTS-like 3 [Source:HGNC Symbol;Acc:14633]	/
		664	ENSG00000178031	ENSP00000369921	ADAMTSL1	ADAMTS-like 1 [Source:HGNC Symbol;Acc:14632]	/
OG4_14077	yes	665	ENSG00000144749	ENSP00000273261	LRIG1	leucine-rich repeats and immunoglobulin-like domains 1 [Source:HGNC Symbol;Acc:17360]	Act as a feedback negative regulator of signaling by receptor tyrosine kinases, through a mechanism that involves enhancement of receptor ubiquitination and accelerated intracellular degradation
		666	ENSG00000139263	ENSP00000326759	LRIG3	leucine-rich repeats and immunoglobulin-like domains 3 [Source:HGNC Symbol;Acc:30991]	May play a role in craniofacial and inner ear morphogenesis during embryonic development. May act within the otic vesicle epithelium to control formation of the lateral semicircular canal in the inner ear, possibly by restricting the expression of NTN1 (By similarity)
		667	ENSG00000198799	ENSP00000355396	LRIG2	leucine-rich repeats and immunoglobulin-like domains 2 [Source:HGNC Symbol;Acc:20889]	/
OG4_13241	yes	668	ENSG00000157216	ENSP00000360371	SSBP3	single stranded DNA binding protein 3 [Source:HGNC Symbol;Acc:15674]	May be involved in transcription regulation of the alpha 2(I) collagen gene where it binds to the single-stranded polypyrimidine sequences in the promoter region (By similarity)
		669	ENSG00000145687	ENSP00000369529	SSBP2	single-stranded DNA binding protein 2 [Source:HGNC Symbol;Acc:15831]	SSBP2 is a subunit of a single-stranded DNA (ssDNA)-binding complex involved in the maintenance of genome stability
		670	ENSG00000130511	ENSP00000270061	SSBP4	single stranded DNA binding protein 4 [Source:HGNC Symbol;Acc:15676]	/
OG4_14500	yes	671	ENSG00000115993	ENSP00000328875	TRAK2	trafficking protein, kinesin binding 2 [Source:HGNC Symbol;Acc:13206]	May regulate endosome-to-lysosome trafficking of membrane cargo, including EGFR (By similarity)
		672	ENSG00000182606	ENSP00000328998	TRAK1	trafficking protein, kinesin binding 1 [Source:HGNC Symbol;Acc:29947]	Involved in the regulation of endosome-to-lysosome trafficking, including endocytic trafficking of EGF-EGFR complexes and GABA-A receptors
OG4_14110	no	673	ENSG00000130164	ENSP00000252444	LDLR	low density lipoprotein receptor [Source:HGNC Symbol;Acc:6547]	Binds LDL, the major cholesterol-carrying lipoprotein of plasma, and transports it into cells by endocytosis. In order to be internalized, the receptor-ligand complexes must first cluster into clathrin-coated pits. In case of HIV-1 infection, s as a receptor for extracellular Tat in neurons, mediating its internalization in uninfected cells
		674	ENSG00000157193	ENSP00000303634	LRP8	low density lipoprotein receptor-related protein 8, apolipoprotein e receptor [Source:HGNC Symbol;Acc:6700]	Cell surface receptor for Reelin (RELN) and apolipoprotein E (apoE)-containing ligands. LRP8 participates in transmitting the extracellular Reelin signal to intracellular signaling processes, by binding to DAB1 on its cytoplasmic tail. Reelin acts via both the VLDL receptor (VLDLR) and LRP8 to regulate DAB1 tyrosine phosphorylation and microtubule in neurons. LRP8 has higher affinity for Reelin t…
		675	ENSG00000147852	ENSP00000371532	VLDLR	very low density lipoprotein receptor [Source:HGNC Symbol;Acc:12698]	Binds VLDL and transports it into cells by endocytosis. In order to be internalized, the receptor-ligand complexes must first cluster into clathrin-coated pits. Binding to Reelin induces tyrosine phosphorylation of Dab1 and modulation of Tau phosphorylation (By similarity)
OG4_13990	no	676	ENSG00000149488	ENSP00000351732	TMC2	transmembrane channel-like 2 [Source:HGNC Symbol;Acc:16527]	May be required for the normal of cochlear hair cells
		677	ENSG00000188869	ENSP00000352413	TMC3	transmembrane channel-like 3 [Source:HGNC Symbol;Acc:22995]	Probable ion channel (By similarity)
		678	ENSG00000165091	ENSP00000379538	TMC1	transmembrane channel-like 1 [Source:HGNC Symbol;Acc:16513]	Probable ion channel required for the normal function of cochlear hair cells (By similarity)
OG4_14881	yes	679	ENSG00000160007	ENSP00000324820	GRLF1	glucocorticoid receptor DNA binding factor 1 [Source:HGNC Symbol;Acc:4591]	Represses transcription of the glucocorticoid receptor by binding to the cis-acting regulatory sequence 5'-GAGAAAAGAAACTGGAGAAACTC-3'. May participate in the regulation of retinal development and degeneration. May transduce signals from p21-ras to the nucleus, acting via the ras GTPase-activating protein (GAP). May also act as a tumor suppressor
		680	ENSG00000100852	ENSP00000371897	ARHGAP5	Rho GTPase activating protein 5 [Source:HGNC Symbol;Acc:675]	GTPase-activating protein for Rho family members. May play a role in the reduction of the p21rasGTPase-activating potential of RASA1/p120GAP
OG4_13796	no	681	ENSG00000151746	ENSP00000281474	BICD1	bicaudal D homolog 1 (Drosophila) [Source:HGNC Symbol;Acc:1049]	Regulates coat complex coatomer protein I (COPI)-independent Golgi-endoplasmic reticulum transport by recruiting the dynein-dynactin motor complex
		682	ENSG00000185963	ENSP00000349351	BICD2	bicaudal D homolog 2 (Drosophila) [Source:HGNC Symbol;Acc:17208]	May play a role in the dynein-dynactin interactions on the surface of membranous organelles, by associating with these complexes. Regulates coat complex coatomer protein I (COPI)-independent Golgi-endoplasmic reticulum transport by recruiting the dynein-dynactin motor complex (By similarity)
OG4_16248	no	683	ENSG00000124214	ENSP00000360922	STAU1	staufen, RNA binding protein, homolog 1 (Drosophila) [Source:HGNC Symbol;Acc:11370]	Binds double-stranded RNA (regardless of the sequence) and tubulin. May play a role in specific positioning of mRNAs at given sites in the cell by cross-linking cytoskeletal and RNA components, and in stimulating their translation at the site
		684	ENSG00000040341	ENSP00000428756	STAU2	staufen, RNA binding protein, homolog 2 (Drosophila) [Source:HGNC Symbol;Acc:11371]	RNA-binding protein required for the microtubule-dependent transport of neuronal RNA from the cell body to the dendrite. As protein synthesis occurs within the dendrite, the localization of specific mRNAs to dendrites may be a prerequisite for neurite outgrowth and plasticity at sites distant from the cell body (By similarity)
OG4_14602	no	685	ENSG00000173546	ENSP00000312506	CSPG4	chondroitin sulfate proteoglycan 4 [Source:HGNC Symbol;Acc:2466]	Proteoglycan playing a role in cell proliferation and migration which stimulates endothelial cells motility during microvascular morphogenesis. May also inhibit neurite outgrowth and growth cone collapse during axon regeneration. Cell surface receptor for collagen alpha 2(VI) which may confer cells ability to migrate on that substrate. Binds through its extracellular N-terminus growth factors, ex…
		686	ENSG00000235370	ENSP00000389645	CSPG4P5	chondroitin sulfate proteoglycan 4 pseudogene 5 [Source:HGNC Symbol;Acc:29403]	/
OG4_15562	no	687	ENSG00000004866	ENSP00000265437	ST7	suppression of tumorigenicity 7 [Source:HGNC Symbol;Acc:11351]	May act as a tumor suppressor
		688	ENSG00000007341	ENSP00000350734	ST7L	suppression of tumorigenicity 7 like [Source:HGNC Symbol;Acc:18441]	This gene was identified by its similarity to the ST7 tumor suppressor gene found in the chromosome 7q31 region. This gene is clustered in a tail-to-tail manner with the WNT2B gene in a chromosomal region known to be deleted and rearranged in a variety of cancers.
OG4_14741	no	689	ENSG00000156299	ENSP00000286827	TIAM1	T-cell lymphoma invasion and metastasis 1 [Source:HGNC Symbol;Acc:11805]	Modulates the activity of RHO-like proteins and connects extracellular signals to cytoskeletal activities. Acts as a GDP-dissociation stimulator protein that stimulates the GDP-GTP exchange activity of RHO-like GTPases and activates them. Activates RAC1, CDC42, and to a lesser extent RHOA
		690	ENSG00000146426	ENSP00000407746	TIAM2	T-cell lymphoma invasion and metastasis 2 [Source:HGNC Symbol;Acc:11806]	Modulates the activity of RHO-like proteins and connects extracellular signals to cytoskeletal activities. Acts as a GDP-dissociation stimulator protein that stimulates the GDP-GTP exchange activity of RHO-like GTPases and activates them. Mediates extracellular laminin signals to activate Rac1, contributing to neurite growth. Involved in lamellipodial formation and advancement of the growth cone …
OG4_14651	yes	691	ENSG00000032219	ENSP00000347602	ARID4A	AT rich interactive domain 4A (RBP1-like) [Source:HGNC Symbol;Acc:9885]	Interacts with the viral protein-binding domain of the retinoblastoma protein
		692	ENSG00000054267	ENSP00000355562	ARID4B	AT rich interactive domain 4B (RBP1-like) [Source:HGNC Symbol;Acc:15550]	Acts as a transcriptional repressor. May in the assembly and/or enzymatic activity of the Sin3A corepressor complex or in mediating interactions between the complex and other regulatory complexes
OG4_15487	no	693	ENSG00000156873	ENSP00000329968	PHKG2	phosphorylase kinase, gamma 2 (testis) [Source:HGNC Symbol;Acc:8931]	Catalytic subunit of the phosphorylase b kinase (PHK), which mediates the neural and hormonal regulation of glycogen breakdown (glycogenolysis) by phosphorylating and thereby activating glycogen phosphorylase (PYGB, PYGL or PYGM). May regulate glycogeneolysis in the testis. In vitro, phosphorylates TNNI3, TNNT2, MAPT/TAU, GAP43 and NRGN/RC3
		694	ENSG00000164776	ENSP00000297373	PHKG1	phosphorylase kinase, gamma 1 (muscle) [Source:HGNC Symbol;Acc:8930]	Phosphorylase b kinase catalyzes the phosphorylation of serine in certain substrates, including troponin I
OG4_11247	yes	695	ENSG00000166825	ENSP00000300060	ANPEP	alanyl (membrane) aminopeptidase [Source:HGNC Symbol;Acc:500]	Broad specificity aminopeptidase. Plays a role in the final digestion of peptides generated from hydrolysis of proteins by gastric and pancreatic proteases. May play a critical role in the pathogenesis of cholesterol gallstone disease. May be involved in the metabolism of regulatory peptides of diverse cell types including small intestinal and tubular epithelial cells, macrophages, granulocytes a…
		696	ENSG00000138792	ENSP00000265162	ENPEP	glutamyl aminopeptidase (aminopeptidase A) [Source:HGNC Symbol;Acc:3355]	Appears to have a role in the catabolic pathway of the renin-angiotensin system. Probably plays a role in regulating growth and differentiation of early B-lineage cells
OG4_16275	yes	697	ENSG00000204427	ENSP00000365002	ABHD16A	abhydrolase domain containing 16A [Source:HGNC Symbol;Acc:13921]	A cluster of genes, BAT1-BAT5, has been localized in the vicinity of the genes for tumor necrosis factor alpha and tumor necrosis factor beta. These genes are all within the human major histocompatibility complex class III region. The protein encoded by this gene is thought to be involved in some aspects of immunity
		698	ENSG00000224552	ENSP00000389155	CR354443.2	Protein BAT5 [Source:UniProtKB/Swiss-Prot;Acc:O95870]	A cluster of genes, BAT1-BAT5, has been localized in the vicinity of the genes for tumor necrosis factor alpha and tumor necrosis factor beta. These genes are all within the human major histocompatibility complex class III region. The protein encoded by this gene is thought to be involved in some aspects of immunity
		699	ENSG00000230475	ENSP00000405428	BX248244.4	Protein BAT5 [Source:UniProtKB/Swiss-Prot;Acc:O95870]	A cluster of genes, BAT1-BAT5, has been localized in the vicinity of the genes for tumor necrosis factor alpha and tumor necrosis factor beta. These genes are all within the human major histocompatibility complex class III region. The protein encoded by this gene is thought to be involved in some aspects of immunity
		700	ENSG00000236063	ENSP00000406965	CR759761.8	Protein BAT5 [Source:UniProtKB/Swiss-Prot;Acc:O95870]	A cluster of genes, BAT1-BAT5, has been localized in the vicinity of the genes for tumor necrosis factor alpha and tumor necrosis factor beta. These genes are all within the human major histocompatibility complex class III region. The protein encoded by this gene is thought to be involved in some aspects of immunity
		701	ENSG00000235676	ENSP00000407727	AL670886.10	Protein BAT5 [Source:UniProtKB/Swiss-Prot;Acc:O95870]	A cluster of genes, BAT1-BAT5, has been localized in the vicinity of the genes for tumor necrosis factor alpha and tumor necrosis factor beta. These genes are all within the human major histocompatibility complex class III region. The protein encoded by this gene is thought to be involved in some aspects of immunity
		702	ENSG00000231488	ENSP00000416404	CR753842.6	Protein BAT5 [Source:UniProtKB/Swiss-Prot;Acc:O95870]	A cluster of genes, BAT1-BAT5, has been localized in the vicinity of the genes for tumor necrosis factor alpha and tumor necrosis factor beta. These genes are all within the human major histocompatibility complex class III region. The protein encoded by this gene is thought to be involved in some aspects of immunity
OG4_17608	yes	703	ENSG00000177076	ENSP00000342609	ACER2	alkaline ceramidase 2 [Source:HGNC Symbol;Acc:23675]	Hydrolyzes the sphingolipid ceramide into sphingosine and free fatty acid. Unsaturated long-chain ceramides are the best substrates, saturated long-chain ceramides and unsaturated very long-chain ceramides are good substrates, whereas saturated very long-chain ceramides and short-chain ceramides were poor substrates. The substrate preference is D-erythro-C(18:1)-, C(20:1)-, C(20:4)-ceramide > D-e…
OG4_16668	yes	704	ENSG00000183775	ENSP00000424151	KCTD16	potassium channel tetramerisation domain containing 16 [Source:HGNC Symbol;Acc:29244]	Auxiliary subunit of GABA-B receptors that determine the pharmacology and kinetics of the receptor response. Increases agonist potency and markedly alter the G-protein signaling of the receptors by accelerating onset and promoting desensitization (By similarity)
OG4_17813	yes	705	ENSG00000110906	ENSP00000228495	KCTD10	potassium channel tetramerisation domain containing 10 [Source:HGNC Symbol;Acc:23236]	Substrate-specific adapter of a BCR (BTB-CUL3-RBX1) E3 ubiquitin-protein ligase complex. The BCR(BACURD3) E3 ubiquitin ligase complex mediates the ubiquitination of target proteins, leading to their degradation by the proteasome (By similarity)
OG4_15457	yes	706	ENSG00000156171	ENSP00000286692	DRAM2	DNA-damage regulated autophagy modulator 2 [Source:HGNC Symbol;Acc:28769]	Induces apoptotic cell death when co-expressed with DRAM1
OG4_16428	no	707	ENSG00000118518	ENSP00000357297	RNF146	ring finger protein 146 [Source:HGNC Symbol;Acc:21336]	E3 ubiquitin-protein ligase that specifically binds poly-ADP-ribosylated proteins and mediates their ubiquitination and subsequent degradation. Acts as an activator of the Wnt signaling pathway by mediating the ubiquitination of poly-ADP-ribosylated AXIN1 and AXIN2, 2 key components of the beta-catenin destruction complex. Acts in cooperation with tankyrase proteins (TNKS and TNKS2), which mediat…
OG4_17342	yes	708	ENSG00000090263	ENSP00000376732	MRPS33	mitochondrial ribosomal protein S33 [Source:HGNC Symbol;Acc:16634]	/
OG4_18227	yes	709	ENSG00000147586	ENSP00000276585	MRPS28	mitochondrial ribosomal protein S28 [Source:HGNC Symbol;Acc:14513]	/
OG4_17301	yes	710	ENSG00000131368	ENSP00000253686	MRPS25	mitochondrial ribosomal protein S25 [Source:HGNC Symbol;Acc:14511]	/
OG4_17439	yes	711	ENSG00000062582	ENSP00000318158	MRPS24	mitochondrial ribosomal protein S24 [Source:HGNC Symbol;Acc:14510]	/
OG4_17671	yes	712	ENSG00000181610	ENSP00000320184	MRPS23	mitochondrial ribosomal protein S23 [Source:HGNC Symbol;Acc:14509]	/
OG4_17614	yes	713	ENSG00000187145	ENSP00000312395	MRPS21	mitochondrial ribosomal protein S21 [Source:HGNC Symbol;Acc:14046]	/
OG4_18004	no	714	ENSG00000175581	ENSP00000308717	MRPL48	mitochondrial ribosomal protein L48 [Source:HGNC Symbol;Acc:16653]	/
OG4_17922	yes	715	ENSG00000116221	ENSP00000354086	MRPL37	mitochondrial ribosomal protein L37 [Source:HGNC Symbol;Acc:14034]	/
OG4_17815	no	716	ENSG00000132313	ENSP00000338389	MRPL35	mitochondrial ribosomal protein L35 [Source:HGNC Symbol;Acc:14489]	/
OG4_16877	yes	717	ENSG00000168228	ENSP00000303468	ZCCHC4	zinc finger, CCHC domain containing 4 [Source:HGNC Symbol;Acc:22917]	May be a methyltransferase
OG4_16081	no	718	ENSG00000156869	ENSP00000287474	FRRS1	ferric-chelate reductase 1 [Source:HGNC Symbol;Acc:27622]	Ferric-chelate reductases reduce Fe(3+) to Fe(2+) before its transport from the endosome to the cytoplasm (By similarity)
OG4_17229	yes	719	ENSG00000183826	ENSP00000418751	BTBD9	BTB (POZ) domain containing 9 [Source:HGNC Symbol;Acc:21228]	This locus encodes a BTB/POZ domain-containing protein. This domain is known to be involved in protein-protein interactions. Polymorphisms at this locus have been reported to be associated with susceptibility to Restless Legs Syndrome and may also be associated with Tourette Syndrome.
OG4_16634	yes	720	ENSG00000136770	ENSP00000366179	DNAJC1	DnaJ (Hsp40) homolog, subfamily C, member 1 [Source:HGNC Symbol;Acc:20090]	May modulate protein synthesis (By similarity)
OG4_18233	no	721	ENSG00000167112	ENSP00000361982	TRUB2	TruB pseudouridine (psi) synthase homolog 2 (E. coli) [Source:HGNC Symbol;Acc:17170]	May be responsible for synthesis of pseudouridine from uracil in transfer RNAs (By similarity)
OG4_17393	yes	722	ENSG00000122591	ENSP00000403396	FAM126A	family with sequence similarity 126, member A [Source:HGNC Symbol;Acc:24587]	May have a role in the beta-catenin/Lef signaling pathway. May have a role in the process of myelination of the central and peripheral nervous system
OG4_17381	yes	723	ENSG00000178966	ENSP00000317039	RMI1	RMI1, RecQ mediated genome instability 1, homolog (S. cerevisiae) [Source:HGNC Symbol;Acc:25764]	Essential component of the RMI complex, a complex that plays an important role in the processing of homologous recombination intermediates to limit DNA crossover formation in cells. Promotes TOP3A binding to double Holliday junctions (DHJ) and hence stimulates TOP3A-mediated dissolution. Required for BLM phosphorylation during mitosis. Within the BLM complex, required for BLM and TOP3A stability
OG4_17691	no	724	ENSG00000011114	ENSP00000335615	BTBD7	BTB (POZ) domain containing 7 [Source:HGNC Symbol;Acc:18269]	/
OG4_16210	yes	725	ENSG00000204178	ENSP00000363463	TMEM57	transmembrane protein 57 [Source:HGNC Symbol;Acc:25572]	/
OG4_16841	yes	726	ENSG00000189079	ENSP00000335044	ARID2	AT rich interactive domain 2 (ARID, RFX-like) [Source:HGNC Symbol;Acc:18037]	Involved in transcriptional activation and repression of select genes by chromatin remodeling (alteration of DNA-nucleosome topology). Required for the stability of the SWI/SNF chromatin remodeling complex SWI/SNF-B (PBAF). May be involved in targeting the complex to different genes. May be involved in regulating transcriptional activation of cardiac genes
OG4_16715	yes	727	ENSG00000154832	ENSP00000390475	CXXC1	CXXC finger protein 1 [Source:HGNC Symbol;Acc:24343]	Transcriptional activator that exhibits a unique DNA binding specificity for CpG unmethylated motifs with a preference for CpGG
OG4_17742	no	728	ENSG00000112419	ENSP00000417038	PHACTR2	phosphatase and actin regulator 2 [Source:HGNC Symbol;Acc:20956]	/
OG4_17408	yes	729	ENSG00000117475	ENSP00000356782	BLZF1	basic leucine zipper nuclear factor 1 [Source:HGNC Symbol;Acc:1065]	Required for normal Golgi structure and for protein transport from the endoplasmic reticulum (ER) through the Golgi apparatus to the cell surface
OG4_16956	no	730	ENSG00000123094	ENSP00000384491	RASSF8	Ras association (RalGDS/AF-6) domain family (N-terminal) member 8 [Source:HGNC Symbol;Acc:13232]	/
OG4_18310	no	731	ENSG00000112406	ENSP00000356630	HECA	headcase homolog (Drosophila) [Source:HGNC Symbol;Acc:21041]	May play an important role in some human cancers. May be part of the regulatory mechanism in the development of epithelial tube networks such as the circulatory system and lungs
OG4_15777	no	732	ENSG00000183723	ENSP00000333833	CMTM4	CKLF-like MARVEL transmembrane domain containing 4 [Source:HGNC Symbol;Acc:19175]	/
OG4_17352	no	733	ENSG00000183034	ENSP00000332528	OTOP2	otopetrin 2 [Source:HGNC Symbol;Acc:19657]	/
OG4_17447	yes	734	ENSG00000180398	ENSP00000386651	MCFD2	multiple coagulation factor deficiency 2 [Source:HGNC Symbol;Acc:18451]	The MCFD2-LMAN1 complex forms a specific cargo receptor for the ER-to-Golgi transport of selected proteins. Plays a role in the secretion of coagulation factors
OG4_16467	yes	735	ENSG00000102804	ENSP00000397435	TSC22D1	TSC22 domain family, member 1 [Source:HGNC Symbol;Acc:16826]	Transcriptional repressor. Acts on the C-type natriuretic peptide (CNP) promoter
OG4_17928	yes	736	ENSG00000081087	ENSP00000193322	OSTM1	osteopetrosis associated transmembrane protein 1 [Source:HGNC Symbol;Acc:21652]	Required for osteoclast and melanocyte maturation and (By similarity)
OG4_17362	no	737	ENSG00000163072	ENSP00000402140	NOSTRIN	nitric oxide synthase trafficker [Source:HGNC Symbol;Acc:20203]	Multivalent adapter protein which may decrease NOS3 activity by inducing its translocation away from the plasma membrane
OG4_15627	yes	738	ENSG00000136928	ENSP00000259455	GABBR2	gamma-aminobutyric acid (GABA) B receptor, 2 [Source:HGNC Symbol;Acc:4507]	Receptor for GABA. The activity of this receptor is mediated by G-proteins that inhibit adenylyl cyclase activity, stimulates phospholipase A2, activates potassium channels, inactivates voltage-dependent calcium-channels and modulates inositol phospholipids hydrolysis. Plays a critical role in the fine-tuning of inhibitory synaptic transmission. Pre-synaptic GABA-B-R inhibit neurotransmitter rele…
OG4_17430	no	739	ENSG00000151748	ENSP00000324729	SAV1	salvador homolog 1 (Drosophila) [Source:HGNC Symbol;Acc:17795]	Regulator of STK3/MST2 and STK4/MST1 in the Hippo signaling pathway which plays a pivotal role in organ size control and tumor suppression by restricting proliferation and promoting apoptosis. The core of this pathway is composed of a kinase cascade wherein STK3/MST2 and STK4/MST1, in complex with its regulatory protein SAV1, phosphorylates and activates LATS1/2 in complex with its regulatory pro…
OG4_16019	yes	740	ENSG00000172273	ENSP00000318085	HINFP	histone H4 transcription factor [Source:HGNC Symbol;Acc:17850]	Transcriptional repressor that binds to the consensus sequence 5'-CGGACGTT-3' and to the RB1 promoter. Transcriptional activator that promotes histone H4 gene transcription at the G1/S phase transition in conjunction with NPAT. Also activates transcription of the ATM and PRKDC genes. Autoregulates its expression by associating with its own promoter
OG4_16139	no	741	ENSG00000114378	ENSP00000378576	HYAL1	hyaluronoglucosaminidase 1 [Source:HGNC Symbol;Acc:5320]	May have a role in promoting tumor progression. May block the TGFB1-enhanced cell growth
OG4_16417	yes	742	ENSG00000132471	ENSP00000254806	WBP2	WW domain binding protein 2 [Source:HGNC Symbol;Acc:12738]	The globular WW domain is composed of 38 to 40 semiconserved amino acids shared by proteins of diverse functions including structural, regulatory, and signaling proteins. The domain is involved in mediating protein-protein interactions through the binding of polyproline ligands. This gene encodes a WW domain binding protein, which binds to the WW domain of Yes kinase-associated protein by its PY …
OG4_16485	yes	743	ENSG00000165632	ENSP00000340271	TAF3	TAF3 RNA polymerase II, TATA box binding protein (TBP)-associated factor, 140kDa [Source:HGNC Symbol;Acc:17303]	Transcription factor TFIID is one of the general factors required for accurate and regulated initiation by RNA polymerase II. TFIID is a multimeric protein complex that plays a central role in mediating promoter responses to various activators and repressors. Required in complex with TBPL2 for the differentiation of myoblasts into myocytes. The complex replaces TFIID at specific promoters at an e…
OG4_16032	yes	744	ENSG00000152601	ENSP00000282486	MBNL1	muscleblind-like (Drosophila) [Source:HGNC Symbol;Acc:6923]	Mediates pre-mRNA alternative splicing regulation. Acts either as activator or repressor of splicing on specific pre-mRNA targets. Inhibits cardiac troponin-T (TNNT2) pre-mRNA exon inclusion but induces insulin receptor (IR) pre-mRNA exon inclusion in muscle. Antagonizes the alternative splicing activity pattern of CELF proteins. Regulates the TNNT2 exon 5 skipping through competition with U2AF2.…
OG4_17972	yes	745	ENSG00000108176	ENSP00000225171	DNAJC12	DnaJ (Hsp40) homolog, subfamily C, member 12 [Source:HGNC Symbol;Acc:28908]	/
OG4_17881	yes	746	ENSG00000092853	ENSP00000312995	CLSPN	claspin [Source:HGNC Symbol;Acc:19715]	Required for checkpoint mediated cell cycle arrest in response to inhibition of DNA replication or to DNA damage induced by both ionizing and UV irradiation. Adapter protein which binds to BRCA1 and the checkpoint kinase CHEK1 and facilitates the ATR-dependent phosphorylation of both proteins. Can also bind specifically to branched DNA structures and may associate with S-phase chromatin following…
OG4_17700	yes	747	ENSG00000185608	ENSP00000333401	MRPL40	mitochondrial ribosomal protein L40 [Source:HGNC Symbol;Acc:14491]	/
OG4_17676	yes	748	ENSG00000160949	ENSP00000386239	TONSL	tonsoku-like, DNA repair protein [Source:HGNC Symbol;Acc:7801]	Component of the MMS22L-TONSL complex, a complex that stimulates the recombination-dependent repair of stalled or collapsed replication forks. The MMS22L-TONSL complex is required to maintain genome integrity during DNA replication by promoting homologous recombination-mediated repair of replication fork-associated double-strand breaks. It may act by mediating the assembly of RAD51 filaments on s…
OG4_18217	no	749	ENSG00000100815	ENSP00000267622	TRIP11	thyroid hormone receptor interactor 11 [Source:HGNC Symbol;Acc:12305]	Binds the ligand binding domain of the thyroid receptor (THRB) in the presence of triiodothyronine and enhances THRB-modulated transcription. Golgi auto-antigen; probably involved in maintaining cis-Golgi structure
OG4_16654	yes	750	ENSG00000151208	ENSP00000361467	DLG5	discs, large homolog 5 (Drosophila) [Source:HGNC Symbol;Acc:2904]	May play a role at the plasma membrane in the maintenance of the structure of epithelial cells and in the transmission of extracellular signals to the membrane and cytoskeleton
OG4_17744	yes	751	ENSG00000077235	ENSP00000348510	GTF3C1	general transcription factor IIIC, polypeptide 1, alpha 220kDa [Source:HGNC Symbol;Acc:4664]	Required for RNA polymerase III-mediated transcription. Component of TFIIIC that initiates transcription complex assembly on tRNA and is required for transcription of 5S rRNA and other stable nuclear and cytoplasmic RNAs. Binds to the box B promoter element
OG4_17130	yes	752	ENSG00000143621	ENSP00000355011	ILF2	interleukin enhancer binding factor 2, 45kDa [Source:HGNC Symbol;Acc:6037]	Appears to predominantly as a heterodimeric complex with ILF3. This complex may regulate transcription of the IL2 gene during T-cell activation. It can also promote the formation of stable DNA-dependent protein kinase holoenzyme complexes on DNA
OG4_16933	yes	753	ENSG00000107611	ENSP00000367064	CUBN	cubilin (intrinsic factor-cobalamin receptor) [Source:HGNC Symbol;Acc:2548]	Cotransporter which plays a role in lipoprotein, vitamin and iron metabolism, by facilitating their uptake. Binds to ALB, MB, Kappa and lambda-light chains, TF, hemoglobin, GC, SCGB1A1, APOA1, high density lipoprotein, and the GIF-cobalamin complex. The binding of all ligands requires calcium. Serves as important transporter in several absorptive epithelia, including intestine, renal proximal tub…
OG4_16606	yes	754	ENSG00000167110	ENSP00000416097	GOLGA2	golgin A2 [Source:HGNC Symbol;Acc:4425]	Golgi auto-antigen; probably involved in maintaining cis-Golgi structure
OG4_18275	yes	755	ENSG00000019549	ENSP00000020945	SNAI2	snail homolog 2 (Drosophila) [Source:HGNC Symbol;Acc:11094]	Transcriptional repressor. Involved in the generation and migration of neural crest cells. Plays a role in mediating RAF1-induced transcriptional repression of the TJ protein, occludin (OCLN) and subsequent oncogenic transformation of epithelial cells (By similarity)
OG4_17309	no	756	ENSG00000166136	ENSP00000299166	NDUFB8	NADH dehydrogenase (ubiquinone) 1 beta subcomplex, 8, 19kDa [Source:HGNC Symbol;Acc:7703]	Accessory subunit of the mitochondrial membrane respiratory chain NADH dehydrogenase (Complex I), that is believed not to be involved in catalysis. Complex I s in the transfer of electrons from NADH to the respiratory chain. The immediate electron acceptor for the enzyme is believed to be ubiquinone
OG4_17349	yes	757	ENSG00000155984	ENSP00000359449	TMEM185A	transmembrane protein 185A [Source:HGNC Symbol;Acc:17125]	/
OG4_17353	no	758	ENSG00000159140	ENSP00000348984	SON	SON DNA binding protein [Source:HGNC Symbol;Acc:11183]	RNA-binding protein that acts as a mRNA splicing cofactor by promoting efficient splicing of transcripts that posses weak splice sites. Specifically promotes splicing of many cell-cycle and DNA-repair transcripts that posses weak splice sites, such as TUBG1, KATNB1, TUBGCP2, AURKB, PCNT, AKT1, RAD23A, and FANCG. Probably acts by facilitating the interaction between Serine/arginine-rich proteins s…
OG4_17682	yes	759	ENSG00000102893	ENSP00000313504	PHKB	phosphorylase kinase, beta [Source:HGNC Symbol;Acc:8927]	Phosphorylase b kinase catalyzes the phosphorylation of serine in certain substrates, including troponin I. The beta chain acts as a regulatory unit and modulates the activity of the holoenzyme in response to phosphorylation
OG4_15945	no	760	ENSG00000173068	ENSP00000370047	BNC2	basonuclin 2 [Source:HGNC Symbol;Acc:30988]	Probable transcription factor specific for skin keratinocytes. May play a role in the differentiation of spermatozoa and oocytes
		761	ENSG00000169594	ENSP00000307041	BNC1	basonuclin 1 [Source:HGNC Symbol;Acc:1081]	Likely to be a transcription factor specific for squamous epithelium and for the constituent keratinocytes at a stage either prior to or at the very beginning of terminal differentiation. May play a role in the differentiation of spermatozoa and oocytes
OG4_15419	yes	762	ENSG00000125845	ENSP00000368104	BMP2	bone morphogenetic protein 2 [Source:HGNC Symbol;Acc:1069]	Induces cartilage and bone formation
		763	ENSG00000125378	ENSP00000245451	BMP4	bone morphogenetic protein 4 [Source:HGNC Symbol;Acc:1071]	Induces cartilage and bone formation. Also act in mesoderm induction, tooth development, limb formation and fracture repair. Acts in concert with PTHLH/PTHRP to stimulate ductal outgrowth during embryonic mammary development and to inhibit hair follicle induction (By similarity)
OG4_17394	yes	764	ENSG00000135900	ENSP00000258383	MRPL44	mitochondrial ribosomal protein L44 [Source:HGNC Symbol;Acc:16650]	Component of the 39S subunit of mitochondrial ribosome
OG4_17946	yes	765	ENSG00000180992	ENSP00000361084	MRPL14	mitochondrial ribosomal protein L14 [Source:HGNC Symbol;Acc:14279]	/
OG4_16890	yes	766	ENSG00000122367	ENSP00000401437	LDB3	LIM domain binding 3 [Source:HGNC Symbol;Acc:15710]	May as an adapter in striated muscle to couple protein kinase C-mediated signaling via its LIM domains to the cytoskeleton
OG4_15140	no	767	ENSG00000151025	ENSP00000365529	GPR158	G protein-coupled receptor 158 [Source:HGNC Symbol;Acc:23689]	Orphan receptor
		768	ENSG00000257036	ENSP00000381597	AC183084.2	probable G-protein coupled receptor 179 precursor [Source:RefSeq peptide;Acc:NP_001004334]	/
OG4_17445	yes	769	ENSG00000185176	ENSP00000384894	AQP12B	aquaporin 12B [Source:HGNC Symbol;Acc:6096]	Aquaporins facilitate the transport of water and small neutral solutes across cell membranes (By similarity)
		770	ENSG00000184945	ENSP00000405899	AQP12A	aquaporin 12A [Source:HGNC Symbol;Acc:19941]	Aquaporins facilitate the transport of water and small neutral solutes across cell membranes (By similarity)
OG4_15951	yes	771	ENSG00000122557	ENSP00000379390	HERPUD2	HERPUD family member 2 [Source:HGNC Symbol;Acc:21915]	Could be involved in the unfolded protein response (UPR) pathway (By similarity)
OG4_18010	yes	772	ENSG00000156398	ENSP00000358909	SFXN2	sideroflexin 2 [Source:HGNC Symbol;Acc:16086]	Potential iron transporter
OG4_17917	yes	773	ENSG00000166164	ENSP00000378181	BRD7	bromodomain containing 7 [Source:HGNC Symbol;Acc:14310]	Acts both as coactivator and as corepressor. May play a role in chromatin remodeling. Activator of the Wnt signaling pathway in a DVL1-dependent manner by negatively regulating the GSK3B phosphotransferase activity. Induces dephosphorylation of GSK3B at 'Tyr-216'. Down-regulates TRIM24-mediated activation of transcriptional activation by AR (By similarity). Transcriptional corepressor that down-r…
OG4_17089	no	774	ENSG00000093167	ENSP00000392217	LRRFIP2	leucine rich repeat (in FLII) interacting protein 2 [Source:HGNC Symbol;Acc:6703]	May as activator of the canonical Wnt signaling pathway, in association with DVL3, upstream of CTNNB1/beta-catenin. Positively regulates Toll-like receptor (TLR) signaling in response to agonist probably by competing with the negative FLII regulator for MYD88-binding
OG4_15744	yes	775	ENSG00000169660	ENSP00000337854	HEXDC	hexosaminidase (glycosyl hydrolase family 20, catalytic domain) containing [Source:HGNC Symbol;Acc:26307]	Has hexosaminidase activity
OG4_18880	yes	776	ENSG00000087338	ENSP00000282570	GMCL1	germ cell-less homolog 1 (Drosophila) [Source:HGNC Symbol;Acc:23843]	Possible in spermatogenesis. Enhances the degradation of MDM2 and increases the amount of p53 probably by modulating the nucleocytoplasmic transport (By similarity)
OG4_18273	no	777	ENSG00000178234	ENSP00000395122	GALNT11	UDP-N-acetyl-alpha-D-galactosamine:polypeptide N-acetylgalactosaminyltransferase 11 (GalNAc-T11) [Source:HGNC Symbol;Acc:19875]	Catalyzes the initial reaction in O-linked oligosaccharide biosynthesis, the transfer of an N-acetyl-D-galactosamine residue to a serine or threonine residue on the protein receptor. Displays the same enzyme activity toward Muc1, Muc4.1, and EA2 than GALNT1. Does not appear to be involved in glycosylation of erythropoietin
OG4_16897	yes	778	ENSG00000156603	ENSP00000416227	MED19	mediator complex subunit 19 [Source:HGNC Symbol;Acc:29600]	Component of the Mediator complex, a coactivator involved in the regulated transcription of nearly all RNA polymerase II-dependent genes. Mediator s as a bridge to convey information from gene-specific regulatory proteins to the basal RNA polymerase II transcription machinery. Mediator is recruited to promoters by direct interactions with regulatory proteins and serves as a scaffold for the assem…
OG4_17645	yes	779	ENSG00000050130	ENSP00000348351	JKAMP	JNK1/MAPK8-associated membrane protein [Source:HGNC Symbol;Acc:20184]	May be a regulator of the duration of MAPK8 activity in response to various stress stimuli. Facilitates degradation of misfolded endoplasmic reticulum (ER) luminal proteins through the recruitment of components of the proteasome and endoplasmic reticulum-associated degradation (ERAD) system (By similarity)
OG4_16027	yes	780	ENSG00000070081	ENSP00000320168	NUCB2	nucleobindin 2 [Source:HGNC Symbol;Acc:8044]	Calcium-binding protein. May have a role in calcium homeostasis
OG4_16130	yes	781	ENSG00000007062	ENSP00000415481	PROM1	prominin 1 [Source:HGNC Symbol;Acc:9454]	Binds cholesterol in cholesterol-containing plasma membrane microdomains. Proposed to play a role in apical plasma membrane organization of epithelial cells. During early retinal development acts as a key regulator of disk morphogenesis. Involved in regulation of MAPK and Akt signaling pathways. In neuroblastoma cells suppresses cell differentiation such as neurite outgrowth in a RET-dependent ma…
OG4_17982	yes	782	ENSG00000172780	ENSP00000319781	RAB43	RAB43, member RAS oncogene family [Source:HGNC Symbol;Acc:19983]	/
OG4_16494	no	783	ENSG00000169933	ENSP00000394225	FRMPD4	FERM and PDZ domain containing 4 [Source:HGNC Symbol;Acc:29007]	Positive regulator of dendritic spine morphogenesis and density. Required for the maintenance of excitatory synaptic transmission. Binds phosphatidylinositol 4,5-bisphosphate
OG4_14665	yes	784	ENSG00000132478	ENSP00000293218	UNK	unkempt homolog (Drosophila) [Source:HGNC Symbol;Acc:29369]	/
		785	ENSG00000059145	ENSP00000372205	UNKL	unkempt homolog (Drosophila)-like [Source:HGNC Symbol;Acc:14184]	May participate in a protein complex showing an E3 ligase activity regulated by RAC1. Ubiquitination is directed towards itself and possibly other substrates, such as SMARCD2/BAF60b. Intrinsic E3 ligase activity has not been proven
		786	ENSG00000059145	ENSP00000380604	UNKL	unkempt homolog (Drosophila)-like [Source:HGNC Symbol;Acc:14184]	May participate in a protein complex showing an E3 ligase activity regulated by RAC1. Ubiquitination is directed towards itself and possibly other substrates, such as SMARCD2/BAF60b. Intrinsic E3 ligase activity has not been proven
OG4_18278	no	787	ENSG00000151967	ENSP00000418778	AC063955.1	Schwannomin-interacting protein 1 [Source:UniProtKB/Swiss-Prot;Acc:Q9P0W5]	/
		788	ENSG00000250588	ENSP00000420182	IQCJ-SCHIP1	IQCJ-SCHIP1 readthrough [Source:HGNC Symbol;Acc:38842]	/
OG4_14646	yes	789	ENSG00000065060	ENSP00000192788	UHRF1BP1	UHRF1 binding protein 1 [Source:HGNC Symbol;Acc:21216]	May act as a negative regulator of cell growth
		790	ENSG00000111647	ENSP00000279907	UHRF1BP1L	UHRF1 binding protein 1-like [Source:HGNC Symbol;Acc:29102]	/
OG4_14835	yes	791	ENSG00000138670	ENSP00000264400	RASGEF1B	RasGEF domain family, member 1B [Source:HGNC Symbol;Acc:24881]	Guanine nucleotide exchange factor (GEF) with specificity for RAP2A and other Ras family proteins (in vitro)
		792	ENSG00000146090	ENSP00000377037	RASGEF1C	RasGEF domain family, member 1C [Source:HGNC Symbol;Acc:27400]	Guanine nucleotide exchange factor (GEF) (By similarity)
OG4_15609	yes	793	ENSG00000172765	ENSP00000327349	TMCC1	transmembrane and coiled-coil domain family 1 [Source:HGNC Symbol;Acc:29116]	/
		794	ENSG00000133069	ENSP00000350718	TMCC2	transmembrane and coiled-coil domain family 2 [Source:HGNC Symbol;Acc:24239]	/
OG4_16487	yes	795	ENSG00000179889	ENSP00000322807	PDXDC1	pyridoxal-dependent decarboxylase domain containing 1 [Source:HGNC Symbol;Acc:28995]	/
OG4_18274	yes	796	ENSG00000136643	ENSP00000355927	RPS6KC1	ribosomal protein S6 kinase, 52kDa, polypeptide 1 [Source:HGNC Symbol;Acc:10439]	May be involved in transmitting sphingosine-1 phosphate (SPP)-mediated signaling into the cell
OG4_16040	yes	797	ENSG00000110237	ENSP00000263674	ARHGEF17	Rho guanine nucleotide exchange factor (GEF) 17 [Source:HGNC Symbol;Acc:21726]	Acts as guanine nucleotide exchange factor (GEF) for RhoA GTPases
OG4_15912	yes	798	ENSG00000137414	ENSP00000259963	FAM8A1	family with sequence similarity 8, member A1 [Source:HGNC Symbol;Acc:16372]	/
OG4_17808	yes	799	ENSG00000171135	ENSP00000306106	JAGN1	jagunal homolog 1 (Drosophila) [Source:HGNC Symbol;Acc:26926]	May be required for endoplasmic reticulum organization (By similarity)
OG4_17331	no	800	ENSG00000204347	ENSP00000364515	BTBD17	BTB (POZ) domain containing 17 [Source:HGNC Symbol;Acc:33758]	/
OG4_16901	yes	801	ENSG00000135317	ENSP00000313121	SNX14	sorting nexin 14 [Source:HGNC Symbol;Acc:14977]	May be involved in several stages of intracellular trafficking (By similarity)
OG4_16647	yes	802	ENSG00000158411	ENSP00000289359	MITD1	MIT, microtubule interacting and transport, domain containing 1 [Source:HGNC Symbol;Acc:25207]	May play a role in endosomal protein transport (Potential)
OG4_18015	no	803	ENSG00000132300	ENSP00000254630	PTCD3	Pentatricopeptide repeat domain 3 [Source:HGNC Symbol;Acc:24717]	/
OG4_17897	yes	804	ENSG00000185112	ENSP00000371397	FAM43A	family with sequence similarity 43, member A [Source:HGNC Symbol;Acc:26888]	/
OG4_17442	no	805	ENSG00000164318	ENSP00000346964	EGFLAM	EGF-like, fibronectin type III and laminin G domains [Source:HGNC Symbol;Acc:26810]	Involved in both the retinal photoreceptor ribbon synapse formation and physiological s of visual perception. Necessary for proper bipolar dendritic tip apposition to the photoreceptor ribbon synapse. Promotes matrix assembly and cell adhesiveness (By similarity)
OG4_17729	yes	806	ENSG00000076321	ENSP00000209884	KLHL20	kelch-like 20 (Drosophila) [Source:HGNC Symbol;Acc:25056]	Substrate-specific adapter of a BCR (BTB-CUL3-RBX1) E3 ubiquitin-protein ligase complex involved in interferon response. The BCR(KLHL20) E3 ubiquitin ligase complex mediates the ubiquitination of DAPK1, leading to its degradation by the proteasome, thereby acting as a negative regulator of apoptosis. Also acts as a regulator of endothelial migration during angiogenesis by controlling the activati…
OG4_16222	yes	807	ENSG00000106524	ENSP00000303570	ANKMY2	ankyrin repeat and MYND domain containing 2 [Source:HGNC Symbol;Acc:25370]	May be involved in the trafficking of signaling proteins to the cilia (By similarity)
OG4_18246	yes	808	ENSG00000099994	ENSP00000351075	SUSD2	sushi domain containing 2 [Source:HGNC Symbol;Acc:30667]	/
OG4_18578	yes	809	ENSG00000108829	ENSP00000225972	LRRC59	leucine rich repeat containing 59 [Source:HGNC Symbol;Acc:28817]	/
OG4_16386	yes	810	ENSG00000176407	ENSP00000386738	KCMF1	potassium channel modulatory factor 1 [Source:HGNC Symbol;Acc:20589]	Has intrinsic E3 ubiquitin ligase activity and promotes ubiquitination
OG4_17059	yes	811	ENSG00000104866	ENSP00000390861	LRRC68	leucine rich repeat containing 68 [Source:HGNC Symbol;Acc:27607]	Inhibits phosphatase activity of protein phosphatase 1 (PP1) complexes
OG4_17588	no	812	ENSG00000178662	ENSP00000387195	CSRNP3	cysteine-serine-rich nuclear protein 3 [Source:HGNC Symbol;Acc:30729]	Binds to the consensus sequence 5'-AGAGTG-3' and has transcriptional activator activity. Plays a role in apoptosis (By similarity)
OG4_17745	no	813	ENSG00000188026	ENSP00000366070	RILPL1	Rab interacting lysosomal protein-like 1 [Source:HGNC Symbol;Acc:26814]	Neuroprotective protein, which acts by sequestring GAPDH in the cytosol and prevent the apoptotic of GAPDH in the nucleus. Competes with SIAH1 for binding GAPDH (By similarity). Does not regulate lysosomal morphology and distribution
OG4_15629	yes	814	ENSG00000198160	ENSP00000383820	MIER1	mesoderm induction early response 1 homolog (Xenopus laevis) [Source:HGNC Symbol;Acc:29657]	Transcriptional repressor regulating the expression of a number of genes including SP1 target genes. Probably s through recruitment of HDAC1 a histone deacetylase involved in chromatin silencing
OG4_18039	yes	815	ENSG00000155893	ENSP00000376733	ACPL2	acid phosphatase-like 2 [Source:HGNC Symbol;Acc:26303]	/
OG4_17631	yes	816	ENSG00000158234	ENSP00000342805	FAIM	Fas apoptotic inhibitory molecule [Source:HGNC Symbol;Acc:18703]	Plays a role as an inducible effector molecule that mediates Fas resistance produced by surface Ig engagement in B cells (By similarity)
OG4_17642	yes	817	ENSG00000166454	ENSP00000299575	ATMIN	ATM interactor [Source:HGNC Symbol;Acc:29034]	Plays a crucial role in cell survival and RAD51 foci formation in response to methylating DNA damage. Involved in regulating the activity of ATM in the absence of DNA damage. May play a role in stabilizing ATM
OG4_16594	yes	818	ENSG00000198863	ENSP00000354622	RUNDC1	RUN domain containing 1 [Source:HGNC Symbol;Acc:25418]	May play a role as p53/TP53 inhibitor and thus may have oncogenic activity
OG4_18047	yes	819	ENSG00000111110	ENSP00000228705	PPM1H	protein phosphatase, Mg2+/Mn2+ dependent, 1H [Source:HGNC Symbol;Acc:18583]	/
OG4_17989	yes	820	ENSG00000165714	ENSP00000321546	LOH12CR1	loss of heterozygosity, 12, chromosomal region 1 [Source:HGNC Symbol;Acc:17950]	/
OG4_17369	yes	821	ENSG00000132424	ENSP00000358242	SFRS18	splicing factor, arginine/serine-rich 18 [Source:HGNC Symbol;Acc:21222]	/
OG4_18571	yes	822	ENSG00000166965	ENSP00000377801	RCCD1	RCC1 domain containing 1 [Source:HGNC Symbol;Acc:30457]	/
OG4_17600	yes	823	ENSG00000157637	ENSP00000363891	SLC38A10	solute carrier family 38, member 10 [Source:HGNC Symbol;Acc:28237]	Putative sodium-dependent amino acid/proton antiporter (By similarity)
OG4_16288	yes	824	ENSG00000163291	ENSP00000370019	PAQR3	progestin and adipoQ receptor family member III [Source:HGNC Symbol;Acc:30130]	Functions as a spatial regulator of RAF1 kinase by sequestrating it to the Golgi
OG4_17884	no	825	ENSG00000139233	ENSP00000266604	LLPH	LLP homolog, long-term synaptic facilitation (Aplysia) [Source:HGNC Symbol;Acc:28229]	/
OG4_16439	yes	826	ENSG00000196932	ENSP00000382237	TMEM26	transmembrane protein 26 [Source:HGNC Symbol;Acc:28550]	/
OG4_16861	yes	827	ENSG00000177096	ENSP00000312753	FAM109B	family with sequence similarity 109, member B [Source:HGNC Symbol;Acc:27161]	Plays a role in endocytic trafficking. Required for receptor recycling from endosomes, both to the trans-Golgi network and the plasma membrane
OG4_16723	yes	828	ENSG00000166881	ENSP00000300128	TMEM194A	transmembrane protein 194A [Source:HGNC Symbol;Acc:29001]	/
OG4_16720	yes	829	ENSG00000176915	ENSP00000350686	ANKLE2	ankyrin repeat and LEM domain containing 2 [Source:HGNC Symbol;Acc:29101]	/
OG4_17625	no	830	ENSG00000164051	ENSP00000379049	CCDC51	coiled-coil domain containing 51 [Source:HGNC Symbol;Acc:25714]	/
OG4_16478	no	831	ENSG00000090857	ENSP00000288050	PDPR	pyruvate dehydrogenase phosphatase regulatory subunit [Source:HGNC Symbol;Acc:30264]	Decreases the sensitivity of PDP1 to magnesium ions, and this inhibition is reversed by the polyamine spermine (By similarity)
OG4_17938	yes	832	ENSG00000168936	ENSP00000372394	TMEM129	transmembrane protein 129 [Source:HGNC Symbol;Acc:25137]	/
OG4_17165	yes	833	ENSG00000174374	ENSP00000333799	WBSCR16	Williams-Beuren syndrome chromosome region 16 [Source:HGNC Symbol;Acc:14948]	/
OG4_15639	yes	834	ENSG00000058091	ENSP00000369390	CDK14	cyclin-dependent kinase 14 [Source:HGNC Symbol;Acc:8883]	Serine/threonine-protein kinase involved in the control of the eukaryotic cell cycle, whose activity is controlled by an associated cyclin. Acts as a cell-cycle regulator of Wnt signaling pathway during G2/M phase by mediating the phosphorylation of LRP6 at 'Ser-1490', leading to the activation of the Wnt signaling pathway. Acts as a regulator of cell cycle progression and cell proliferation via …
		835	ENSG00000138395	ENSP00000412775	CDK15	cyclin-dependent kinase 15 [Source:HGNC Symbol;Acc:14434]	Serine/threonine-protein kinase involved in the control of the eukaryotic cell cycle, whose activity is controlled by an associated cyclin (By similarity)
OG4_15027	yes	836	ENSG00000133884	ENSP00000252268	DPF2	D4, zinc and double PHD fingers family 2 [Source:HGNC Symbol;Acc:9964]	May be a transcription factor required for the apoptosis response following survival factor withdrawal from myeloid cells. Might also have a role in the development and maturation of lymphoid cells
		837	ENSG00000205683	ENSP00000381797	DPF3	D4, zinc and double PHD fingers, family 3 [Source:HGNC Symbol;Acc:17427]	Belongs to the neuron-specific chromatin remodeling complex (nBAF complex). During neural development a switch from a stem/progenitor to a post-mitotic chromatin remodeling mechanism occurs as neurons exit the cell cycle and become committed to their adult state. The transition from proliferating neural stem/progenitor cells to post-mitotic neurons requires a switch in subunit composition of the …
OG4_17980	no	838	ENSG00000125457	ENSP00000321625	MIF4GD	MIF4G domain containing [Source:HGNC Symbol;Acc:24030]	s in replication-dependent translation of histone mRNAs which differ from other eukaryotic mRNAs in that they do not end with a poly-A tail but a stem-loop. May participate in circularizing those mRNAs specifically enhancing their translation
OG4_17988	no	839	ENSG00000182208	ENSP00000328694	AC091196.1	Mps one binder kinase activator-like 2 [Source:UniProtKB/Swiss-Prot;Acc:Q70IA6]	Stimulates the autophosphorylation and kinase activity of STK38 and STK38L
OG4_15759	yes	840	ENSG00000104517	ENSP00000220959	UBR5	ubiquitin protein ligase E3 component n-recognin 5 [Source:HGNC Symbol;Acc:16806]	E3 ubiquitin-protein ligase which is a component of the N-end rule pathway. Recognizes and binds to proteins bearing specific N-terminal residues that are destabilizing according to the N-end rule, leading to their ubiquitination and subsequent degradation (By similarity). Involved in maturation and/or transcriptional regulation of mRNA by activating CDK9 by polyubiquitination. May play a role in…
OG4_16716	yes	841	ENSG00000122966	ENSP00000376306	CIT	citron (rho-interacting, serine/threonine kinase 21) [Source:HGNC Symbol;Acc:1985]	Plays a role in cytokinesis. Required for KIF14 localization to the central spindle and midbody. Putative RHO/RAC effector that binds to the GTP-bound forms of RHO and RAC1. It probably binds p21 with a tighter specificity in vivo. Dual specificity protein kinase activity catalyzing autophosphorylation and phosphorylation of exogenous substrates on both serine/threonine and tyrosine residues. Pla…
OG4_16224	yes	842	ENSG00000130396	ENSP00000383623	MLLT4	myeloid/lymphoid or mixed-lineage leukemia (trithorax homolog, Drosophila); translocated to, 4 [Source:HGNC Symbol;Acc:7137]	Belongs to an adhesion system, probably together with the E-cadherin-catenin system, which plays a role in the organization of homotypic, interneuronal and heterotypic cell-cell adherens junctions (AJs). Nectin- and actin-filament-binding protein that connects nectin to the actin cytoskeleton
OG4_16697	yes	843	ENSG00000164209	ENSP00000348211	SLC25A46	solute carrier family 25, member 46 [Source:HGNC Symbol;Acc:25198]	/
OG4_18020	no	844	ENSG00000163956	ENSP00000421922	LRPAP1	low density lipoprotein receptor-related protein associated protein 1 [Source:HGNC Symbol;Acc:6701]	Interacts with LRP1/alpha-2-macroglobulin receptor and glycoprotein 330
OG4_14631	no	845	ENSG00000106113	ENSP00000340943	CRHR2	corticotropin releasing hormone receptor 2 [Source:HGNC Symbol;Acc:2358]	This is a receptor for corticotropin releasing factor. Shows high-affinity CRF binding. Also binds to urocortin I, II and III. The activity of this receptor is mediated by G proteins which activate adenylyl cyclase
		846	ENSG00000120088	ENSP00000293493	CRHR1	corticotropin releasing hormone receptor 1 [Source:HGNC Symbol;Acc:2357]	Receptor for corticotropin releasing factor (CRH). Shows high-affinity CRF binding. The activity of this receptor is mediated by G proteins which activate adenylyl cyclase
OG4_15577	yes	847	ENSG00000100505	ENSP00000342970	TRIM9	tripartite motif containing 9 [Source:HGNC Symbol;Acc:16288]	E3 ubiquitin-protein ligase which ubiquitinates itself in cooperation with an E2 enzyme UBE2D2/UBC4 and serves as a targeting signal for proteasomal degradation. May play a role in regulation of neuronal s and may also participate in the formation or breakdown of abnormal inclusions in neurodegenerative disorders. May act as a regulator of synaptic vesicle exocytosis by controlling the availabili…
		848	ENSG00000119283	ENSP00000412124	TRIM67	tripartite motif containing 67 [Source:HGNC Symbol;Acc:31859]	/
OG4_15307	yes	849	ENSG00000116857	ENSP00000356302	TMEM9	transmembrane protein 9 [Source:HGNC Symbol;Acc:18823]	May be involved in intracellular transport
		850	ENSG00000175348	ENSP00000311842	TMEM9B	TMEM9 domain family, member B [Source:HGNC Symbol;Acc:1168]	/
OG4_17976	yes	851	ENSG00000176018	ENSP00000314518	LYSMD3	LysM, putative peptidoglycan-binding, domain containing 3 [Source:HGNC Symbol;Acc:26969]	/
OG4_17081	yes	852	ENSG00000115216	ENSP00000369192	NRBP1	nuclear receptor binding protein 1 [Source:HGNC Symbol;Acc:7993]	May play a role in subcellular trafficking between the endoplasmic reticulum and Golgi apparatus through interactions with the Rho-type GTPases. Binding to the NS3 protein of dengue virus type 2 appears to subvert this activity into the alteration of the intracellular membrane structure associated with flaviviral replication
OG4_18002	no	853	ENSG00000136521	ENSP00000418354	NDUFB5	NADH dehydrogenase (ubiquinone) 1 beta subcomplex, 5, 16kDa [Source:HGNC Symbol;Acc:7700]	Accessory subunit of the mitochondrial membrane respiratory chain NADH dehydrogenase (Complex I), that is believed not to be involved in catalysis. Complex I s in the transfer of electrons from NADH to the respiratory chain. The immediate electron acceptor for the enzyme is believed to be ubiquinone
OG4_16944	no	854	ENSG00000167904	ENSP00000395204	TMEM68	transmembrane protein 68 [Source:HGNC Symbol;Acc:26510]	/
OG4_17719	yes	855	ENSG00000181982	ENSP00000395668	CCDC149	coiled-coil domain containing 149 [Source:HGNC Symbol;Acc:25405]	/
OG4_18945	yes	856	ENSG00000164244	ENSP00000332855	PRRC1	proline-rich coiled-coil 1 [Source:HGNC Symbol;Acc:28164]	/
OG4_16690	yes	857	ENSG00000177453	ENSP00000313572	AC114947.1	Serine/threonine-protein kinase NIM1 [Source:UniProtKB/Swiss-Prot;Acc:Q8IY84]	/
OG4_16099	no	858	ENSG00000133030	ENSP00000317786	MPRIP	myosin phosphatase Rho interacting protein [Source:HGNC Symbol;Acc:30321]	Targets myosin phosphatase to the actin cytoskeleton. Required for the regulation of the actin cytoskeleton by RhoA and ROCK1. Depletion leads to an increased number of stress fibers in smooth muscle cells through stabilization of actin fibers by phosphorylated myosin. Overexpression of MRIP as well as its F-actin-binding region leads to disassembly of stress fibers in neuronal cells
OG4_17333	yes	859	ENSG00000106443	ENSP00000385795	PHF14	PHD finger protein 14 [Source:HGNC Symbol;Acc:22203]	/
OG4_19022	no	860	ENSG00000166619	ENSP00000397172	BLCAP	bladder cancer associated protein [Source:HGNC Symbol;Acc:1055]	May regulate cell proliferation and coordinate apoptosis and cell cycle progression via a novel mechanism independent of both p53/TP53 and NF-kappa-B
OG4_17721	no	861	ENSG00000011105	ENSP00000011898	TSPAN9	tetraspanin 9 [Source:HGNC Symbol;Acc:21640]	/
OG4_17068	no	862	ENSG00000109381	ENSP00000368868	ELF2	E74-like factor 2 (ets domain transcription factor) [Source:HGNC Symbol;Acc:3317]	/
OG4_16687	yes	863	ENSG00000112379	ENSP00000251691	KIAA1244	KIAA1244 [Source:HGNC Symbol;Acc:21213]	/
OG4_17136	yes	864	ENSG00000187118	ENSP00000411302	CMC1	COX assembly mitochondrial protein homolog (S. cerevisiae) [Source:HGNC Symbol;Acc:28783]	Required for mitochondrial cytochrome c oxidase (COX) assembly and respiration. Binds copper. May be involved in copper trafficking and distribution to COX and SOD1 (By similarity)
OG4_17594	yes	865	ENSG00000160325	ENSP00000317121	C9orf7	chromosome 9 open reading frame 7 [Source:HGNC Symbol;Acc:1365]	/
OG4_16602	yes	866	ENSG00000123178	ENSP00000354774	C13orf1	chromosome 13 open reading frame 1 [Source:HGNC Symbol;Acc:14297]	/
OG4_16945	no	867	ENSG00000214655	ENSP00000381693	KIAA0913	KIAA0913 [Source:HGNC Symbol;Acc:23528]	/
OG4_16691	yes	868	ENSG00000233641	ENSP00000389259	AL732442.4	Uncharacterized protein C6orf136 [Source:UniProtKB/Swiss-Prot;Acc:Q5SQH8]	/
		869	ENSG00000206487	ENSP00000393004	AL845353.9	Uncharacterized protein C6orf136 [Source:UniProtKB/Swiss-Prot;Acc:Q5SQH8]	/
		870	ENSG00000233164	ENSP00000403409	BX908728.6	Uncharacterized protein C6orf136 [Source:UniProtKB/Swiss-Prot;Acc:Q5SQH8]	/
		871	ENSG00000224120	ENSP00000404560	CR759778.1	Uncharacterized protein C6orf136 [Source:UniProtKB/Swiss-Prot;Acc:Q5SQH8]	/
		872	ENSG00000237012	ENSP00000411113	CR753328.6	Uncharacterized protein C6orf136 [Source:UniProtKB/Swiss-Prot;Acc:Q5SQH8]	/
		873	ENSG00000237100	ENSP00000415028	BX119957.6	Uncharacterized protein C6orf136 [Source:UniProtKB/Swiss-Prot;Acc:Q5SQH8]	/
		874	ENSG00000204564	ENSP00000415810	C6orf136	chromosome 6 open reading frame 136 [Source:HGNC Symbol;Acc:21301]	/
OG4_18595	no	875	ENSG00000161939	ENSP00000411851	C17orf49	chromosome 17 open reading frame 49 [Source:HGNC Symbol;Acc:28737]	Component of chromatin complexes such as the MLL1/MLL and NURF complexes
OG4_16496	yes	876	ENSG00000064102	ENSP00000261191	C12orf11	chromosome 12 open reading frame 11 [Source:HGNC Symbol;Acc:20174]	Crucial regulator of the mitotic cell cycle and development
OG4_17737	no	877	ENSG00000177150	ENSP00000323635	C18orf19	chromosome 18 open reading frame 19 [Source:HGNC Symbol;Acc:28346]	/
OG4_16264	no	878	ENSG00000163683	ENSP00000295958	C4orf34	chromosome 4 open reading frame 34 [Source:HGNC Symbol;Acc:27321]	/
OG4_18678	yes	879	ENSG00000113845	ENSP00000418803	C3orf1	chromosome 3 open reading frame 1 [Source:HGNC Symbol;Acc:1321]	/
OG4_18913	no	880	ENSG00000174928	ENSP00000342512	C3orf33	chromosome 3 open reading frame 33 [Source:HGNC Symbol;Acc:26434]	/
OG4_18277	no	881	ENSG00000179152	ENSP00000402581	C3orf23	chromosome 3 open reading frame 23 [Source:HGNC Symbol;Acc:25241]	/
OG4_17613	yes	882	ENSG00000115649	ENSP00000353698	C2orf24	chromosome 2 open reading frame 24 [Source:HGNC Symbol;Acc:25220]	/
OG4_16838	yes	883	ENSG00000196544	ENSP00000373669	C17orf59	chromosome 17 open reading frame 59 [Source:HGNC Symbol;Acc:25939]	/
OG4_17644	no	884	ENSG00000188493	ENSP00000367564	C19orf54	chromosome 19 open reading frame 54 [Source:HGNC Symbol;Acc:24758]	/
OG4_16726	yes	885	ENSG00000106771	ENSP00000223608	C9orf5	chromosome 9 open reading frame 5 [Source:HGNC Symbol;Acc:1363]	/
OG4_16595	no	886	ENSG00000164764	ENSP00000297354	C8orf84	chromosome 8 open reading frame 84 [Source:HGNC Symbol;Acc:30362]	/
OG4_16416	yes	887	ENSG00000116685	ENSP00000365760	KIAA2013	KIAA2013 [Source:HGNC Symbol;Acc:28513]	/

## Sheet: C. elegans
Ortholog Group	In T. adherens	Gene Public Name	Sequence name	Gene WB ID	Gene Description (from wormart)
OG4_13180	yes	unc-13	ZK524.2	WBGene00006752	unc-13 encodes at least five protein isoforms that regulate neurotransmitter release by altering the conformation of syntaxin; UNC-13 proteins are required for normal pharyngeal pumping and thrashing in liquid, normally short lifespan, normally large brood sizes, and full adult body sizes; UNC-13 proteins have orthologs in vertebrates and Drosophila; UNC-13 proteins are complex, with multiple C2,…
OG4_12652	yes	smp-1	Y54E5B.1	WBGene00004889
OG4_15616	yes	ric-8	Y69A2AR.2	WBGene00004367	ric-8 encodes a receptor-independent G alpha guanine nucleotide exchange factor (GEF); ric-8 activity is required for regulating heterotrimeric G protein signaling pathways that control asymmetric cell division in the embryo as well as synaptic transmission in the nervous system; in the 1-cell embryo, RIC-8 functions as a GEF for GOA-1 thereby regulating spindle morphology, position, and conseque…
OG4_12194	yes	sax-3	ZK377.2	WBGene00004729	sax-3 encodes, by alternative splicing, two isoforms of an ortholog of Drosophila ROUNDABOUT, ROBO3, and LEAK, and of human ROBO1, ROBO2 (OMIM:602431, mutated in vesicoureteral reflux), and ROBO3 (OMIM:608630, mutated in horizontal gaze palsy with progressive scoliosis); in larval hermaphrodites, SAX-3 is required to confine migrating sex myoblasts to the ventral muscle quadrants during their mig…
OG4_13963	yes	unc-10	T10A3.1	WBGene00006750	unc-10 encodes a protein with zinc-finger, Q/N-rich, PDZ, and C2 domains that is homologous to vertebrate Rim1, a presynaptic protein which binds, and effects the activity of, synaptic vesicle-associated GTP-Rab3; UNC-10 is required for normal locomotion and synaptic transmission, and localizes to a subdomain of presynaptic termini, where it probably acts to regulate the priming step of presynapt…
OG4_16119	no	gpc-1	K02A4.2	WBGene00001681	The gpc-1 gene encodes a heterotrimeric guanine nucleotide-binding protein gamma subunit, expressed specifically in sensory neurons, that is involved in taste adaptation.
OG4_15106	no	hif-1	F38A6.3	WBGene00001851	hif-1 encodes an ortholog of the mammalian hypoxia-induced factor HIF-1, and is required for survival in hypoxic environments (1% oxygen) that have no effect on wild-type C. elegans.
OG4_14286	yes	hmp-1	R13H4.4	WBGene00001978	hmp-1 encodes an alpha-catenin; during development, hmp-1 activity is required for proper enclosure and elongation of the embryo; HMP-1 localizes to hypodermal adherens junctions.
OG4_14085	yes	rab-3	C18A3.6	WBGene00004267	rab-3 encodes a rab3 homolog, a member of the Ras GTPase superfamily, and affects sensitivity to aldicarb and the distribution of synaptic vesicle populations and thereby affects synaptic transmission, track amplitude and speed of movement, chemotaxis to isoamyl alcohol, affects pharyngeal pump durations, and may only slightly affect male mating behavior; requires aex-3 for localization to synaps…
OG4_15749	yes	lin-7	Y54G11A.10	WBGene00002996	lin-7 encodes a protein that contains a PDZ domain and an L27 domain, two protein interaction domains that likely serve as organizational centers for large macromolecular complexes in polarized cells; LIN-7 is required for proper basolateral localization of the LET-23/EGF receptor in vulval epithelial cells, and along with LIN-2 and LIN-10, forms a protein complex that likely mediates this asymme…
OG4_15148	no	lin-61	R06C7.7	WBGene00003041	lin-61 encodes a protein that contains four malignant brain tumor (MBT) repeats and is similar to the human and mouse lethal (3) malignant brain tumor 2 [L(3)MBT2] proteins; LIN-61 is predicted to function in a transcriptional regulatory complex that may play a role in transcriptional repression during development; loss of lin-61 activity via RNAi and mutation indicates that LIN-61 is required fo…
OG4_13041	yes	unc-53	F45E10.1	WBGene00006788	unc-53 encodes at least five large (~1200-1600 residue) proteins, orthologous to human NAV1, NAV2/RAINB1 (OMIM:607026), and NAV3, and homologous to Drosophila CG10662; UNC-53 proteins are required for anteroposterior guidance of migrating cells and axons, and for egg laying, correct backward locomotion, full body size, and male mating; UNC-53 proteins vary in their N-terminal regions but share co…
OG4_15041	yes	unc-130	C47G2.2	WBGene00006853	A member of the forkhead domain family of transcription factors that affects the generation of the AWA and ASG chemosensory neurons and is partially required for male tail morphogenesis and embryogenesis; it is expressed in the AWA and ASG precursors; it is required for the graded spatial expression of the UNC-129 TGF-beta guidance factor.
OG4_13533	yes	unc-115	F09B9.2	WBGene00006839	unc-115 encodes a protein that binds actin filaments and that is required for RAS signalling and UNC-40/netrin activity during axon pathfinding.
OG4_12802	yes	syd-2	F59F5.6	WBGene00006364	syd-2 encodes alpha-liprin, a member of the liprin family of proteins that interact with LAR (leukocyte common antigen related)-type receptor tyrosine phosphatases (RPTPs) to facilitate clustering of RPTPs to focal adhesions; SYD-2 is required for establishing normal presynaptic density, and is expressed in all neurons and muscles; SYD-2 is required cell autonomously in neurons for differentiatio…
OG4_16283	yes	mex-3	F53G12.5	WBGene00003229	mex-3 encodes two KH domain-containing RNA binding proteins; in the early embryo, maternally provided MEX-3 is required for specifying the identities of the anterior AB blastomere and its descendants, as well as for the identity of the P3 blastomere and proper segregation of the germline P granules; mex-3 mRNA is distributed uniformly in the syncytial core of the adult distal gonad, mature oocyte…
OG4_13643	yes	cpb-1	C40H1.1	WBGene00000770	cpb-1 encodes a cytoplasmic polyadenylation element binding (CPEB) protein homolog involved in two steps of spermatogenesis; two CPEB proteins have distinct functions in spermatogenesis, with FOG-1 specifying sperm cell fate, and CPB-1 conversely executing that decision, being required for progression through meiosis; cpb-1(RNAi) spermatocytes fail to undergo meiotic cell divisions; CPB-1 protein…
		cpb-2	C30B5.3	WBGene00000771	cpb-2 encodes a cytoplasmic polyadenylation element binding (CPEB) protein homolog, expressed specifically in the spermatogenic germ line; CPB-2 is dispensable for oogenesis, in contrast to CPEBs in vertebrates (Xenopus), arthropods (Drosophila), and molluscs (Spisula), which all participate in oogenesis.
OG4_14079	no	acr-16	F25G6.3	WBGene00000055	acr-16 encodes an alpha-7-like homomer-forming subunit of the nicotinic acetylcholine receptor (nAChR) superfamily orthologous to human nicotinic cholinergic receptor alpha 7 (CHRNA7; OMIM:118511; possibly associated with schizophrenia and juvenile myoclonic epilepsy); ACR-16 functions as a ligand-gated ion channel that is required for the major fast cholinergic excitatory current at C. elegans n…
OG4_14757	yes	tom-1	M01A10.2	WBGene00006594	tom-1 encodes a tomosyn ortholog that inhibits synaptic vesicle priming; TOM-1 is orthologous to human tomosyn-1 and tomosyn-2, and to Drosophila lethal(2)giant larvae; TOM-1 protein binds RIC-4 (SNAP-25) and UNC-64 (syntaxin) in vitro; tom-1 has two hypomorphic mutant alleles, tom-1(nu468) and tom-1(ok285), which confer aldicarb hypersensitivity, probably from excess cholinergic neurotransmissio…
OG4_13686	yes	daf-1	F29C4.1	WBGene00000897	daf-1 encodes a TGF-beta type I receptor homolog required, in association with the TGF beta-like type II receptor DAF-4, for the regulation of dauer formation by environmental signals through the ASI chemosensory neuron; DAF-1 is bound by BRA-1 and has an intracellular serine-threonine kinase domain; mutations in daf-1 result in constitutive formation of dauer larvae even in abundant food.
OG4_15295	yes	par-6	T26E3.3	WBGene00003921	par-6 encodes a PDZ-domain-containing protein that is conserved in Drosophila and mammals; during development, maternally provided PAR-6 is required for establishing anterior-posterior polarity in the early C. elegans embryo; par-6 activity is also essential for determining proper apicobasal asymmetries associated with cell adhesion and gastrulation; PAR-6 localizes to the periphery of the newly …
OG4_14343	yes	let-19	K08F8.6	WBGene00002295	The let-19 gene encodes a protein related to human TRAP240 (thyroid hormone receptor-associated protein 240, OMIM:300182), a transcriptional co-activation complex subunit conserved in yeast, Drosophila, and humans; LET-19 is required for proper asymmetric cell divisions and cell fusions regulated by LIN-44/Wnt and LIN-17/frizzled, as well as for proper development of secondary vulval cell fates a…
OG4_11307	yes	vab-10	ZK1151.1	WBGene00006876	vab-10 encodes, by alternative splicing, two spectraplakins (VAB-10A and VAB-10B) that are jointly required for mechanical resilience of the epidermis under strain by the contraction of actin microfilaments mechanically linked to fibrous organelles (FOs); VAB-10A/B are, accordingly, required for elongation during embryonic morphogenesis; VAB-10A has C-terminal plectin repeats while VAB-10B has sp…
OG4_14417	no	lim-4	ZC64.4	WBGene00002987	lim-4 encodes a LIM homeodomain protein homologous to murine Lhx6 and L3/Lhx7, and to Drosophila ARROWHEAD; LIM-4 is required for differentiation of AWB chemosensory neurons, for several but not all aspects of RID motor neuron differentiation, expression of ser-2, repulsion from chemosensory repellants, SAA neurite outgrowth, and normal locomotion and head foraging; lim-4 is expressed in AWB, RID…
OG4_17135	no	sqv-5	T24D1.1	WBGene00005023	sqv-5 encodes a chondroitin synthase that both initiates and elongates chondroitin chains (unlike human chondroitin synthase, which only elongates them); SQV-5 is required for cytokinesis (e.g., at the one-cell embryo stage), gonad migration, and vulval morphogenesis (by expanding the extracellular space of the vulva in L4 larvae); the common requirement for SQV-5 in both processes may be to prom…
OG4_12841	yes	unc-36	C50C3.9	WBGene00006772	unc-36 encodes an alpha2/delta subunit of a voltage-gated calcium channel; unc-36 is required for normal locomotion and proper intracellular trafficking, presynaptic localization and functional maturation of the UNC-2 alpha 1 subunit of a C. elegans CaV2 channel in sensory and motor neurons; unc-36 also functions in a calcium-dependent pathway that establishes left-right asymmetry in the nervous …
OG4_15805	no	unc-82	B0496.3	WBGene00006814	unc-82 encodes a serine/threonine kinase related to the human ARK5/SNARK (NUAK1/NUAK2) and the PAR-1 and SNF1/AMP-Activated kinase (AMPK) protein kinase families; during development, UNC-82 activity is required for proper organization of internal (membrane-distal) proteins of myosin thick filaments and M-lines in conjunction with embryonic elongation; an UNC-82::GFP reporter fusion is expressed i…
OG4_14906	yes	pat-6	T21D12.4	WBGene00003932	pat-6 encodes the worm ortholog of alpha-parvin; it is required for muscle assembly and function, with mutations leading to embryonic lethality.
OG4_14385	yes	ooc-5	C18E9.11	WBGene00003870	ooc-5 encodes a AAA+ ATPase that is related to the Torsin family of proteins; along with TOR-1 and TOR-2, OOC-5 comprises the three C. elegans orthologs of human TorsinA, mutations in which are associated with Torsion Dystonia (OMIM:605204); during embryonic development, OOC-5 activity is essential and required for re-establishment of PAR protein asymmetry in the P1 cell of the two-cell embryo an…
		tor-1	Y37A1B.12	WBGene00006597	tor-1 encodes a AAA+ ATPase that, along with TOR-2 and OOC-5, comprise the three C. elegans orthologs of human TorsinA, mutations in which are associated with Torsion Dystonia (OMIM:605204).
		tor-2	Y37A1B.13	WBGene00006598	tor-2 encodes a AAA ATPase that, along with TOR-1 and OOC-5, comprise the three C. elegans orthologs of human torsinA, mutations in which are associated with torsion dystonia (OMIM:605204); overexpression of TOR-2 in nematodes with polyglutamine repeat-induced protein aggregates indicates that TOR-2 can suppress protein aggregation, suggesting TOR-2 may play a role in regulation of protein foldin…
OG4_14174	yes	unc-112	C47E8.7	WBGene00006836	The unc-112 gene encodes a pleckstrin homology domain-containing protein, orthologous to human Mitogen inducible gene-2, that is required for assembly of muscle dense bodies and M lines during embryogenesis; UNC-112 is a dense body/M-line component and requires PAT-3/beta-integrin, UNC-52/perlecan, and PAT-4/integrin-linked kinase for proper localization; UNC-112 binds PAT-4 directly, forms a ter…
OG4_12611	no	unc-5	B0273.4	WBGene00006745	unc-5 encodes a netrin receptor; unc-5 activity is required cell autonomously for dorsalward cell and pioneer motor axon migrations along the body wall that are essential for normal locomotion and gonad development; unc-5 mRNAs are expressed throughout the entire life cycle, with increasing levels seen as animals progess to adulthood.
OG4_12206	yes	lad-2	Y54G2A.25	WBGene00002243	lad-2 encodes one of two C. elegans L1CAM molecules; LAD-2 is a noncanonical member of the L1CAM branch of the immunoglobulin superfamily and is most closely related to Drosophila Neuroglian; mutational analyses indicate that lad-2 is required for proper anterior/posterior and dorsal/ventral axonal pathfinding; in regulating axon guidance, LAD-2 functions, in part, as a MAB-20/Sema2 co-receptor w…
	yes	sax-7	C18F3.2	WBGene00004732	sax-7 encodes an ortholog of human L1CAM (OMIM:308840, mutated in hydrocephalus, MASA syndrome, and CRASH syndrome); SAX-7 is required for germline development, embryonic morphogenesis, and gonadal morphogenesis, and perhaps more generally for maintaining tissue attachment; SAX-7 is ubiquitously expressed at sites of cell-cell contact; SAX-7 interacts physically with the ankyrin UNC-44, and nonph…
OG4_14264	yes	rgs-1	C05B5.7	WBGene00004344	rgs-1 encodes a regulator of G protein signaling; by homology, RGS-1 is predicted to function as a GTPase-activating protein for heterotrimeric G-protein alpha-subunits, and in vitro RGS-1 can stimulate the GTPase activity of purified GOA-1; in vivo, rgs-1 appears to function redundantly with rgs-2 to regulate egg-laying behavior when animals are refed following starvation; rgs-1 is expressed in …
	yes	rgs-2	F16H9.1	WBGene00004345	rgs-2 encodes a regulator of G protein signaling; by homology, RGS-2 is predicted to function as a GTPase-activating protein for heterotrimeric G-protein alpha-subunits, and in vitro RGS-2 can stimulate the GTPase activity of purified GOA-1; in vivo, rgs-2 appears to function redundantly with rgs-1 to regulate egg-laying behavior when animals are refed following starvation; rgs-2 is expressed in …
OG4_14877	yes	par-3	F54E7.3	WBGene00003918	par-3 encodes a PDZ domain-containing protein orthologous to mammalian atypical PKC isotype-specific interacting protein (ASIP) and Drosophila Bazooka; PAR-3 is required maternally for polarization of the zygote along the anterior-posterior (A-P) axis; PAR-3, PAR-6, and PKC-3 form a complex that localizes to the anterior cytoplasmic cortex of the one- and two-cell embryo; this localization is reg…
OG4_15422	yes	aha-1	C25A1.11	WBGene00000095	aha-1 encodes an ortholog of human aryl-hydrocarbon receptor nuclear translocator; AHA-1 interacts with AHR-1 and HIF-1 in vitro, requires HIF-1 for proper localization, and is expressed ubiquitously; AHA-1 also physically interacts with CKY-1, and when co-expressed in vitro, an AHA-1/CKY-1 complex exhibits sequence-specific DNA binding; when co-expressed in cultured cells, the AHA-1/CKY-1 comple…
OG4_14896	yes	nhr-49	K10C3.6	WBGene00003639	nhr-49 encodes a nuclear hormone receptor (NHR) related to the mammalian HNF4 (hepatocyte nuclear factor 4) family of NHRs; nhr-49 functions as a key regulator of fat metabolism and lifespan by regulating induction of beta-oxidation genes upon food deprivation and activation of stearoyl-CoA desaturase in fed animals, respectively; NHR-49 activates transcription in conjunction with the MDT-15 medi…
		nhr-64	C45E1.1	WBGene00003654	nhr-64 encodes a conserved nuclear receptor that is a member of the NR2 subfamily of nuclear receptors that contains Drosophila and human HNF4 (OMIM:600281, mutations in human HNF4A are associated with Type I MODY (maturity-onset diabetes of the young)); by homology, NHR-64 is predicted to function as a transcription factor that may activate or repress transcription in response to a hormonal sign…
		nhr-69	T23H4.2	WBGene00003659	nhr-69 encodes a conserved nuclear receptor that is a member of the NR2 subfamily of nuclear receptors that contains Drosophila and human HNF4 (OMIM:600281, mutations in human HNF4A are associated with Type I MODY (maturity-onset diabetes of the young)); by homology, NHR-69 is predicted to function as a transcription factor that may activate or repress transcription in response to a hormonal sign…
OG4_14968	no	zag-1	F28F9.1	WBGene00006970	zag-1 encodes a homeodomain protein of the ZFH class which consists of a homeodomain flanked by two clusters of C2H2-type zinc fingers and is related to transcriptional repressors encoded by Drosophila zfh-1 and the vertebrate ZEB genes; ZAG-1 is required for locomotion, for neuronal differentiation, and for proper axonal branching and fasciculation; from late embryogenesis through adult stages o…
OG4_11979	yes	gon-2	T01H8.5	WBGene00001651	The gon-2 gene encodes a predicted transmembrane cation channel homologous to the long transient receptor potential channel (LTRPC) subfamily of TRP channels including Drosophila DLTRP and mammalian melastatin and LTRPC7; GON-2 regulates the onset and continuation of post-embryonic mitotic cell divisions in the somatic gonad precursor cells perhaps by mediating an increase in intracellular calciu…
		gtl-1	C05C12.3	WBGene00001795	gtl-1 encodes a TRPM subfamily member of the TRP channel family that affects the periodicity of the defecation cycle in combination with gon-2; expression includes the intestine.
		gtl-2	F54D1.5	WBGene00001796	gtl-2 encodes a predicted receptor-activated calcium channel and represents a family of calcium channels, the other two family members being gtl-1 and gon-2.
OG4_14965	yes	flt-1	ZK783.4	WBGene00001470	flt-1 encodes a putative homolog of flectin, an extracellular matrix protein thought to provide a microenvironment of great elasticity; however, FLT-1 protein contains no similarity to other ECM components, instead mostly appearing to be made up of chromatin or DNA-binding domains; FLT-1 also contains a glutamine/asparagine-rich domain, which may mediate epigenetic regulation.
OG4_15001	no	egl-43	R53.3	WBGene00001207	egl-43 encodes a zinc finger protein that affects HSN cell migration and development of the phasmid neurons; expressed in the HSN and phasmid neurons.
OG4_14666	yes	unc-16	ZK1098.10	WBGene00006755	unc-16 encodes a homolog of murine JIP3/JSAP and Drosophila SUNDAY DRIVER; unc-16 is involved in vesicle transport and mutations affect egg laying, locomotion, and defecation; UNC-16 physically interacts with JNK and JNK kinases and with the KLC-2 kinesin light chain; UNC-16 is expressed in neurons of the ventral cord, retrovesicular and preanal ganglia, the nerve ring, intestinal cells, seam and…
OG4_15459	yes	gpa-12	F18G5.3	WBGene00001674	gpa-12 encodes a member of the G protein alpha subunit family of heterotrimeric GTPases; it is expressed in the pharynx and in the hypodermis.
OG4_15104	yes	pag-3	F45B8.4	WBGene00003909	pag-3 encodes a C2H2 zinc-finger protein orthologous to Drosophila SENSELESS, and to human GFI1 (OMIM:600871, mutated in neutropenia) and GFI1B (OMIM:604383); pag-3 is expressed in neurons (touch receptors, BDU interneurons, ventral cord motor neurons, and others); PAG-3 is required to repress the touch neuron-specific genes mec-4 and mec-7 in BDU neurons, but since this repression does not occur…
OG4_14765	no	mab-21	F35G12.6	WBGene00003112	mab-21 encodes a novel protein that is a member of a highly conserved family of proteins with Drosophila and vertebrate orthologs; MAB-21 is cell-autonomously required for specifying the identity of sensory ray 6 in the male tail, and also for backward locomotion, normal body morphology, fecundity, and embryonic morphogenesis; MAB-21 expression begins in embryonic hypodermal cells and continues i…
OG4_14181	yes	jac-1	Y105C5B.21	WBGene00002175	jac-1 encodes the C. elegans p120 catenin orthologue; by homology, JAC-1 is predicted to be a component of the cadherin-catenin complex (CCC); jac-1(RNAi) does enhance embryonic morphogenesis defects produced by weak loss-of-function mutations in hmp-1/alpha-catenin, suggesting that JAC-1 positively regulates cadherin-catenin function in the embryo; JAC-1 likely regulates this function by promoti…
OG4_13991	no	bre-4	Y73E7A.7	WBGene00000269	bre-4 encodes a predicted galactosyltransferase that is required for the toxicity of Bacillus thuringiensis Cry5B.
OG4_14005	yes	lin-40	T27C4.4	WBGene00003025	lin-40 encodes a homolog of mammalian MTA (Metastasis-Associated) proteins, components of the multisubunit, ATP-dependent NuRD complex that mediates transcriptional repression via nucleosome remodeling and histone deacetylation; lin-40 is an essential gene required for proper vulval cell fate specification and morphogenesis; in addition, lin-40 acts with its paralog, egl-27, in regulating posteri…
OG4_14732	no	dac-1	B0412.1	WBGene00000895	dac-1 encodes the C. elegans ortholog of Dachshund, a transcriptional regulator first described in Drosophila that is a member of the SKI/SNO/DAC family of proteins; dac-1 is expressed at higher levels in the AFD thermosensory neurons as compared to the AWB olfactory neurons and likely plays a role in thermosensory behavior as on thermal gradients dac-1 mutants fail to suppress cryophilic drive b…
OG4_14423	no	mel-11	C06C3.1	WBGene00003196	mel-11 encodes the C. elegans ortholog of the vertebrate smooth muscle myosin-associated phosphatase regulatory subunit (PP-1M); during development, mel-11 activity negatively regulates embryonic morphogenesis, and genetic analysis suggests that mel-11 acts with let-502, and in parallel to fem-2, in one of two redundant pathways that ensures proper embryonic elongation; prior to elongation, MEL-1…
OG4_13634	yes	slt-1	F40E10.4	WBGene00004854	slt-1 encodes the sole C. elegans homolog of Drosophila Split, a secreted extracellular protein containing leucine-rich and EGF-like repeats that functions as a ligand for the Robo receptor; during C. elegans larval development, slt-1 acts via the SAX-3/Robo receptor, and in parallel with UNC-6/Netrin, to direct ventral axon guidance and guidance at the midline; during embryonic development, slt-…
OG4_15398	yes	ceh-32	W05E10.3	WBGene00000453	ceh-32 encodes a Six/sine oculis-type homeodomain protein most closely related to the Six3/6 subfamily that contains Drosophila OPTIX and human SIX3 (OMIM:603714, which when mutated leads to holoprosencephaly 2); CEH-32 appears to be essential for development and required for proper head morphogenesis; during embryogenesis, CEH-32 is expressed in hypodermal and neuronal precursors, and at later s…
OG4_14536	yes	ldb-1	F58A3.1	WBGene00002261	ldb-1 encodes an Ldb/NLI/Clim member of the nuclear LIM binding protein family that affects coordinated locomotion, vulval development, mechanosensation, and growth of larvae and is required for transcriptional activation of mec-2; can interact with MEC-3 to activate transcription using yeast two-hybrid assays and is expressed in all neurons, vulval cells, gonadal sheath cells, and in some body m…
OG4_15564	yes	cdk-4	F18H3.5	WBGene00000406	cdk-4 encodes two isoforms of a cyclin-dependent serine/threonine protein kinase orthologous to human CDK4 and CDK6 (OMIM:123829 and OMIM:603368, mutated in cutanous malignant melanoma) which complex with D-type cyclins to regulate progression through the G1 phase of the cell cycle; CDK-4 activity is essential for G1 progression in postembryonic blast cells and as a result, cdk-4 mutant animals g…
OG4_14277	yes	lin-10	C09H6.2	WBGene00002999	lin-10 encodes a PDZ and PTB domain-containing protein that is homologous to mammalian Munc interacting proteins (Mint1, OMIM:602414) and is required for polarized protein localization; LIN-10 is required for proper localization of the LET-23 EGF receptor to the basolateral membrane of the vulval precursor cells and for proper postsynaptic localization of GLR-1, an AMPA-type glutamate receptor in…
OG4_13993	yes	unc-86	C30A5.7	WBGene00006818	unc-86 encodes a transcription factor with a POU-type homeodomain that is required for correct fate determination and differentiaion in diverse neuronal lineages, including those of egg-laying neurons, mechanosensory neurons, and chemosensory interneurons; UNC-86 is orthologous to human BRN-3; UNC-86 is required for tph-1 and cat-1 expression in specific serotonergic neurons, as well as for neuri…
OG4_15414	no	cam-1	C01G6.8	WBGene00000289	The cam-1 gene encodes a receptor tyrosine kinase of the immunoglobulin superfamily that is orthologous to human ROR1 (OMIM:602336) and ROR2 (OMIM:602337, mutation of which leads to type B brachydactyly) and is required for locomotion, cell migration, asymmetric cell division, axon outgrowth, and dauer formation; CAM-1 is broadly expressed during embryogenesis and larval development with expressi…
OG4_15676	yes	lin-48	F34D10.5	WBGene00003033	lin-48 encodes a C2H2-type zinc-finger transcription factor that is orthologous to Drosophila OVO and mouse OVO1; LIN-48 is required for development of the hindgut, the male tail, and the excretory duct cell; in hindgut and male tail development, LIN-48 activity is essential for proper fate specification of the U, F, and K' blast cells and B blast cell descendants, and in excretory duct cell deve…
OG4_13914	yes	hlh-2	M05B5.5	WBGene00001949	hlh-2 encodes a Class I basic helix-loop-helix (bHLH) transcription factor that is the C. elegans ortholog of the mammalian E and Drosophila Daughterless transcriptional activators; HLH-2 activity is required for cell fate specifications occuring during embryonic and larval development that affect such processes as gonadogenesis, male tail formation, and programmed cell death; HLH-2 has been show…
OG4_14125	no	sem-4	F15C11.1	WBGene00004773	sem-4 encodes a zinc-finger protein; sem-4 activity is required for proper development of cells in neuronal, mesodermal, and vulval cell lineages; SEM-4::GFP reporter fusions are widely expressed with fluorescence seen in a number of different cell types including neurons, hypodermis, vulval precursor cells, and tail blast cells such as B and F.
OG4_13632	yes	dsh-1	C34F11.9	WBGene00001101	dsh-1 encodes a homolog of Drosophila DISHEVELED and a paralog of MIG-5 (and DSH-2); DSH-1 appears to be required for Wnt-induced endoderm specification in the EMS blastomere, and may influence HSN migration as well.
OG4_16472	no	mls-1	H14A12.4	WBGene00003376	mls-1 encodes a T-box transcription factor orthologous to members of the Tbx1 subfamily of T-box transcription factors (OMIM:602054, mutations in human TBX1 are associated with the developmental disorder DiGeorge syndrome (DGS)/velocardiofacial syndrome (VCFS)); MLS-1 is required for fate specification of the eight nonstriated uterine muscle cells generated during postembryonic development, and e…
OG4_15950	no	unc-40	T19B4.7	WBGene00006776	unc-40 encodes a netrin receptor that is required to guide dorsal-ventral cell and axon migrations, and is required for correct polarization and migration of the neuroblasts QL and QR; UNC-40 function in both UNC-5-dependent and UNC-5-independent signaling pathways to regulate cell and axon migrations; UNC-5-dependent signaling is likely enhanced by UNC-129, a TGF-beta signaling molecule that is …
OG4_13783	yes	unc-73	F55C7.7	WBGene00006805	unc-73 encodes a guanine nucleotide exchange factor (GNEF) similar to the Trio protein; UNC-73 is required for vulval morphogenesis, for the migration of QL, QR, CAN, and hypodermal P cells, the commissure outgrowth of D type motoneurons, and amphid axon outgrowth; UNC-73 has GNEF activity for both CED-10 and MIG-2 in vitro; the requirement for UNC-73 in P cell migration can be suppressed by tran…
OG4_16628	no	daf-7	B0412.2	WBGene00000903	daf-7 encodes a member of the transforming growth factor beta superfamily; in C. elegans, DAF-7 functions as part of a signaling pathway that interprets environmental conditions to regulate energy-balance pathways that affect dauer larval formation, fat metabolism, egg laying, and feeding behavior; daf-7 reporter gene fusions are expressed exclusively in the ASI sensory neurons.
OG4_15073	yes	ida-1	B0244.2	WBGene00002048	ida-1 encodes a protein tyrosine phosphatase-like receptor, orthologous to the mammalian type I diabetes autoantigens IA-2 and phogrin that are expressed in dense core vesicles of neuroendocrine tissue and involved in regulated protein secretion; in C. elegans, IDA-1 appears to be required for regulating presynaptic neurotransmission and in particular, for the neuropeptidergic control of egg-layi…
OG4_16085	no	cfz-2	F27E11.3	WBGene00000478	cfz-2 encodes a member of the Frizzled family of membrane receptors.
OG4_15127	no	hlh-8	C02B8.4	WBGene00001953	The hlh-8 gene encodes a helix-loop-helix protein required for normal muscle development, and hence for normal defecation and egg-laying.
OG4_13252	yes	unc-6	F41C6.1	WBGene00006746	unc-6 encodes a netrin orthologous to the human and mouse netrin-1 precursor proteins; UNC-6 functions as a guidance molecule that regulates circumferential axon migrations as well as migration of mesodermal cells, such as the gonadal distal tip cell, along the dorsoventral axis; in addition, UNC-6 mediates anchor cell (AC) invasion by regulating localization of the UNC-40 netrin receptor to the …
OG4_13708	yes	sma-2	ZK370.2	WBGene00004856	sma-2 encodes, along with sma-3 and sma-4, one of three C. elegans Smad proteins, with SMA-2 and SMA-3 most closely related to receptor-regulated Smads (R-Smads) and SMA-4 more closely related to co-mediator Smads (CoSmads); during development, SMA-2 functions in a TGF-beta signaling pathway to regulate body size and specification of sensory structures in the male tail; a sma-2::gfp reporter is e…
		sma-3	R13F6.9	WBGene00004857	sma-3 encodes a Smad protein; during development, SMA-3 functions as part of a DBL-1/SMA-6 TGF-beta-related signaling pathway that controls body size and male tail sensory ray and spicule formation; sma-3 is widely expressed at all developmental stages, beginning during embryogenesis, continuing through all larval stages, and seen very strongly in adult hermaphrodites and males; a SMA-3::GFP is d…
OG4_15568	no	nhr-41	Y104H12A.1	WBGene00022423	nhr-41 encodes a nuclear receptor of the NR2D1 subfamily that is orthologous to the Drosophila DHR78 nuclear receptor essential for the onset of metamorphosis, and the mammalian TR2 and TR4 receptors which are expressed in androgen-sensitive organs and brain tissue, respectively; by homology, NHR-41 likely functions as a transcription factor that, based upon RNAi experiments, plays a role in the …
OG4_14884	yes	sma-6	C32D5.2	WBGene00004860	sma-6 encodes a serine/threonine protein kinase that is orthologous to type I TGF-beta receptors; sma-6 activity is required for regulating body length and for proper development of the male tail; sma-6 expression first begins at the 1.5-fold stage of embryogenesis and continues through adulthood; sma-6 is expressed in dorsal and ventral hypodermis, pharyngeal muscle, and the intestine; expressio…
OG4_13535	yes	jnk-1	B0478.1	WBGene00002178	jnk-1 encodes a serine/threonine kinase that is the sole C. elegans member of the c-Jun N-terminal kinase (JNK) subgroup of mitogen-activated protein (MAP) kinases; jnk-1 is required for normal coordinated locomotion as well as for normal adult lifespan and response to heat and oxidative stress; JNK-1 exhibits kinase activity in vitro that is dependent upon activation by the JKK-1/MAPKK; in addit…
OG4_10554	yes	mgl-1	ZC506.4	WBGene00003232	mgl-1 encodes a Group II metabotropic glutamate receptor (OMIM:604099, loss-of-function mutations in mice are associated with defects in long-term depression); by homology, MGL-1 is predicted to function as a pre-synaptic G protein-coupled receptor that, in response to glutamate binding, inhibits adenylyl cyclase activity; loss of mgl-1 activity via large-scale RNAi screens indicates that, in C. …
		mgl-2	F45H11.4	WBGene00003233	mgl-2 encodes a Group I metabotropic glutamate receptor (OMIM:604473, 604102, loss-of-function mutations in mice are associated with defects in long-term potentiation); by homology, MGL-2 is predicted to function as a post-synaptic G protein-coupled receptor that, in response to glutamate binding, stimulates phospholipase C activity and increases neuronal excitation, and in mammalian tissue cultu…
		mgl-3	Y4C6A.2	WBGene00021152
OG4_12135	yes	unc-37	W02D3.9	WBGene00006773	unc-37 encodes a transducin-like WD-repeat protein orthologous to Drosophila Groucho; unc-37 plays an essential role in embryonic and neuronal fate specification; unc-37 genetically interacts with components of the transcriptional Mediator complex.
OG4_14715	yes	tbx-2	F21H11.3	WBGene00006543	tbx-2 encodes one of 21 C. elegans T-box transcription factors; during development, tbx-2 activity is required for normal adaptation, but not chemotaxis, to attractive odorants sensed by the AWC amphid neurons; tbx-2 is required redundantly with unc-3 and unc-31 for negative regulation of dauer formation, and large-scale RNAi screens reveal an essential role for tbx-2 in early larval development,…
OG4_13256	yes	ced-3	C48D1.2	WBGene00000417	The ced-3 gene encodes a protease required for apoptosis.
OG4_16058	no	ceh-24	F55B12.1	WBGene00000447	ceh-24 encodes an NK class homeodomain protein orthologous to human NK2 Homeobox 1 (NKX2-1; OMIM:600635) which is expressed in the thyroid, lung, and bronchial epithelia and which, when mutated, leads to disease.
OG4_16087	no	ceh-14	F46C8.5	WBGene00000438	ceh-14 encodes a LIM homeodomain protein orthologous to Drosophila Lim3 and the vertebrate Lhx3 and Lhx4 proteins; ceh-14 is required for specification of the AFD thermosensory neurons and for normal thermotactic behavior; a ceh-14::GFP reporter fusion is expressed in head and tail neurons, including the AFD thermosensory neurons, during late embryonic, larval, and adult stages. Animals triply mu…
OG4_15275	yes	pkc-3	F09E5.1	WBGene00004034	pkc-3 encodes an atypical protein kinase; during early embryonic development, pkc-3 plays an essential role in establishing anterior-posterior polarity; PKC-3 localizes to the anterior periphery of the one-cell embryo in a manner dependent upon the PAR-3 PDZ domain-containing protein with which PKC-3 physically interacts; PKC-3 also localizes to the outer, apical surfaces of cells.
OG4_14284	yes	ceh-6	K02B12.1	WBGene00000431	ceh-6 encodes a POU family homeodomain protein, homologous to human POU3F4 (OMIM:304400, mutated in conductive deafness 3) that affects embryonic viability, locomotion, and molting, and that regulates ectodermal and excretory function; CEH-6 is expressed dynamically during development and expression includes neurons, the excretory cell, and ectodermal cells.
OG4_15407	no	tpa-1	B0545.1	WBGene00006599	tpa-1 encodes two protein kinase C isoforms, TPA-1A and TPA-1B; analysis of tpa-1 mutations indicates that at least one TPA-1 isoform plays a role in nicotine-induced adaptation and that both isoforms appear to play a role in gpa-12/G protein-mediated signaling that modulates feeding and growth.
OG4_15415	yes	lim-7	C04F1.3	WBGene00002989	lim-7 encodes one of seven C. elegans LIM-homeodomain (LIM-HD) proteins and the sole C. elegans member of the Islet subclass of LIM-HD transcription factors; loss of lim-7 activity results in L1 larval lethality characterized by locomotion and morphological defects, a detached pharynx, body cavity vacuolization, and constipation; transgenic animals that are rescued for the lim-7(tm674) larval let…
OG4_16729	no	pal-1	C38D4.6	WBGene00003912	pal-1 encodes a homeodomain protein that is the C. elegans Caudal ortholog; PAL-1 is required maternally and embryonically for specification of the C and D posterior blastomere fates and thus, for proper bodywall muscle and hypodermal development during embryogenesis; PAL-1 is also required postembryonically for fate specification of the posterior V6 neuroectoblast during male tail development; i…
OG4_16052	yes	pha-4	F38A6.1	WBGene00004013	pha-4 encodes a FoxA transcription factor; during embryonic development, PHA-4 functions as an organ identity gene whose activity is necessary and sufficient for development of the pharynx/foregut; in addition, PHA-4 plays a key role in regulation of diet-restriction-induced longevity in adult animals; PHA-4 expression begins early in embryogenesis and is seen in pharyngeal and intestinal cells (…
OG4_15547	yes	stn-1	F30A10.8	WBGene00006062	stn-1 encodes a syntrophin, a PDZ and PH domain-containing adaptor protein, with homology to vertebrate alpha and beta-syntrophins; stn-1 activity is required in muscles for normal locomotory behavior: in the absence of stn-1, animals are hyperactive, display exaggerated head movement when moving forward, and hypercontract upon backward locomotion; stn-1 is likely to function in the same pathway …
OG4_13964	yes	hst-6	Y34B4A.3	WBGene00002031	hst-6 encodes the C. elegans ortholog of the heparan sulfate modifying enzyme heparan 6O-sulfotransferase; by homology, HST-6 is predicted to function in heparan sulfate biosynthesis by catalyzing the chain-modifying sulfation of the C6 hydroxyl group of the glucosamine subunits; during development, hst-6 activity is required for normal body size and nervous system development; an hst-6::gfp tran…
OG4_13073	no	pat-2	F54F2.1	WBGene00003929	pat-2 encodes an alpha integrin subunit; during embryogenesis, pat-2 is essential for body wall muscle assembly and function and hence, proper elongation and hatching.
OG4_12448	no	let-23	ZK1067.1	WBGene00002299	let-23 encodes an EGF-receptor-family transmembrane tyrosine kinase that affects viability, inductive signaling during development of the vulva, male spicule formation, posterior development of the epidermis, ovulation and behavioral quiescience during lethargus; it is genetically upstream of the let-60/RAS pathway with respect to viability and vulval development, is upstream of phosopholipase C …
OG4_10204	yes	vab-1	M03A1.1	WBGene00006868	vab-1 encodes an ephrin receptor; during development, vab-1 activity is required for neural and epithelial morphogenesis as well as for proper axon targeting and neuronal cell migration; in addition, VAB-1 functions as a major sperm protein receptor in a sperm-sensing control mechanism that regulates oocyte meiotic maturation; VAB-1::GFP reporters are expressed in neuronal cells and in oocytes an…
OG4_12721	no	egl-15	F58A3.2	WBGene00001184	egl-15 encodes the sole C. elegans fibroblast growth factor receptor and is orthologous to the vertebrate FGFRs (FGFR1-4); egl-15 is required for several processes including fluid homeostasis and sex myoblast (SM) migration, which is essential for proper development of the egg-laying system; phosphorylation of the SAX-7 L1CAM is dependent upon EGL-15 activity and inhibits colocalization of SAX-7 …
OG4_12740	yes	egl-36	R07A4.1	WBGene00001202	egl-36 encodes a Shaw-type voltage-gated potassium channel that regulates egg laying and defecation; expression of egl-36::gfp reporters is observed in several different cell types including muscle cells such as the uterine and vulval egg-laying muscles, sensory, motor and interneurons, and the distal tip cells of the gonad; when expressed in a heterologous system, EGL-36 exhibits channel activit…
		shw-1	F14F11.1	WBGene00008819
		shw-3	R186.5	WBGene00004793
OG4_11519	yes	pat-3	ZK1058.2	WBGene00003930	pat-3 encodes the C. elegans beta-integrin subunit; pat-3 is an essential gene that is required for muscle cell attachment to the overlying hypodermis and for normal muscle filament assembly and function; in addition, pat-3 is required for normal axon guidance and for ovulation; antibody staining reveals that PAT-3 is expressed in body wall muscle as well as in the anal depressor, sphincter, inte…
OG4_14163	yes	hmp-2	K05C4.6	WBGene00001979	hmp-2 encodes a beta-catenin; HMP-2 activity is required during embryonic development for cell adhesion at adherens junctions, cell migration, and body morphogenesis; as a beta-catenin, HMP-2 likely functions solely as part of a cadherin-catenin complex, as in yeast two-hybrid assays, HMP-2 is the only C. elegans beta-catenin that binds HMP-1/alpha-catenin and HMR-1/cadherin; additionally, in the…
OG4_14621	no	plc-3	T01E8.3	WBGene00004038	plc-3 encodes a phospholipase C gamma homolog; PLC-3 activity is required for regulation of a number of biological processes, including ovulatory sheath contractions, nose touch, behavioral quiescence, oscillatory Ca2+ signaling in the intestine, and innate immunity; plc-3 reporter fusions are expressed in sheath cells and the spermatheca, the intestine, embryonic cells including the epidermal ce…
OG4_14114	yes	lin-45	Y73B6A.5	WBGene00003030	The lin-45 gene encodes an ortholog of the vertebrate protein RAF which is required for larval viability, fertility and the induction of vulval cell fates.
OG4_13696	yes	unc-3	Y16B4A.1	WBGene00006743	The unc-3 gene encodes a protein with homology to immunoglobulin (Ig) domain-containing transcription factors such as OLF-1 or SU(H).
OG4_12170	no	ifa-1	F38B2.1	WBGene00002050	IFA-1 encodes an essential intermediate filament protein that is coexpressed with the essential IF protein IFB-1; IFA-1 is required for survival past the L1 larva stage, and a normal intestine; IFA-1 forms heteropolymeric intermediate filaments in vitro with an equimolar mixture of IFB-1; IFA-1 is predicted to function as a structural component of the cytoskeleton, and is required for larval deve…
		ifa-3	F52E10.5	WBGene00002051	ifa-3 encodes an essential intermediate filament protein that is coexpressed with the essential IF protein IFB-1; IFA-3 is required for survival past early larval stages, correct positioning of excretory canals and body muscles, attachment of cuticle to hypodermis, and locomotion; IFA-3 forms heteropolymeric intermediate filaments in vitro with an equimolar mixture of IFB-1; IFA-3 is expressed in…
		ifa-4	K05B2.3	WBGene00002052	IFA-4 encodes a nonessential intermediate filament protein that is coexpressed with the essential IF protein IFB-1; IFA-4 binds IFB-1 in blot overlay assays; ifa-4 is expressed in larvae in the pharyngeal-intestinal valve, the rectum, some neurons of the tail, the excretory cell, and the intestine of dauer (but not nondauer) larvae; IFA-4 has no function in RNAi assays.
		lmn-1	DY3.2	WBGene00003052	lmn-1 encodes the sole C. elegans nuclear lamin; lmn-1 is an essential gene that is required for a number of nuclear processes, including chromatin organization, cell cycle progression, chromosome segregation, and nuclear pore complex spacing; LMN-1 is also required for nuclear envelope localization of EMR-1/Emerin during early development; LMN-1 localizes to the nuclear periphery of all cell typ…
		mua-6	W10G6.3	WBGene00003485	mua-6 encodes an essential intermediate filament protein (MUA-6/IFA-2) that is coexpressed with the essential IF protein IFB-1; MUA-6 is required for hypodermal integrity and for lasting attachment of muscles to the body wall; MUA-6 is also required for normal positioning of excretory canals and muscles; MUA-6 forms heteropolymeric intermediate filaments in vitro with an equimolar mixture of IFB-…
OG4_13175	no	ina-1	F54G8.3	WBGene00002081	ina-1 encodes one of two C. elegans alpha integrin subunits; during development, ina-1 activity is required for migration of a number of cell types, including neurons, coelomocyte precursors, and the distal tip cells of the somatic gonad; in addition, ina-1 is required for axon fasciculation and morphogenesis of structures such as the head, pharynx, egg-laying apparatus, and male tail; INA-1 coim…
OG4_15280	yes	lin-22	Y54G2A.1	WBGene00003008	lin-22 encodes a basic helix-loop-helix (bHLH)-containing protein that is homologous to the Drosophila hairy/Enhancer of split transcriptional repressors; during postembryonic development, lin-22 activity is required for patterning of midbody epidermal and neuronal lineages.
OG4_14495	yes	gsa-1	R06A10.2	WBGene00001745	The gsa-1 gene encodes a Gs alpha subunit of heterotrimeric G proteins which affects L1 larval stage viability, movement, and egg laying; it is genetically upstream of sgs-1 with respect to neuronal degeneration, as defined by gain-of-function analysis, and is expressed in excitable cells.
OG4_15101	no	fbl-1	F56H11.1	WBGene00001403	fbl-1 encodes, through alternative splicing, at least three proteins orthologous to the vertebrate basement membrane protein fibulin; fbl-1 activity is essential for gonad and body morphology, as well as for reproduction; fbl-1 interacts genetically with gon-1 and mig-17, which encode ADAMTS metalloproteases essential for gonad development; the FBL-1C isoform is expressed in anterior and posterio…
OG4_12735	yes	lbp-5	W02D3.7	WBGene00002257	lbp-5 encodes a predicted intracellular fatty acid binding protein (iFABP) that is most similar to the vertebrate muscle and heart FABPs; by homology, LBP-5 is predicted to function as an intracellular transporter for small hydrophobic molecules such as lipids and steroid hormones; loss of lbp-5 activity via large-scale RNAi screens indicates that, in C. elegans, LBP-5 is required for movement.
		lbp-6	W02D3.5	WBGene00002258
		lbp-9	Y40B10A.1	WBGene00021486
OG4_15126	yes	unc-55	F55D12.4	WBGene00006790	unc-55 encodes a nuclear receptor that is most closely related to Drosophila Seven-up and the vertebrate COUP (chicken ovalbumin upstream promoter) transcription factors; unc-55 activity is required for the VD motor neurons to adopt their normal synaptic pattern; unc-55 is expressed in a number of neurons, including the VD motor neurons.
OG4_14429	no	ceh-16	C13G5.1	WBGene00000439	ceh-16 encodes a homeodomain protein orthologous to Drosophila and vertebrate Engrailed proteins involved in segment and appendage development; ceh-16 is an essential gene required for proper specification and differentiation of the lateral seam cells during embryonic development; in specifying seam cell fates, CEH-16 appears to act as a transcriptional regulator, repressing expression of the eff…
OG4_11584	no	unc-63	Y110A7A.3	WBGene00006797	unc-63 encodes an alpha subunit of the nicotinic acetylcholine receptor (nAChR) superfamily; UNC-63 is required for normal locomotion and regulation of egg-laying behavior, and functions as a subunit of a ligand-gated ion channel that likely mediates fast actions of acetylcholine at neuromuscular junctions and in the nervous system; when coexpressed with UNC-29 and LEV-1, non-alpha nAChR subunits…
OG4_15039	no	sem-5	C14F5.5	WBGene00004774	sem-5 encodes a Src homology (SH) domain 2 and 3-containing protein, orthologous to human GRB2 (OMIM:108355) and Drosophila Drk; sem-5 functions in multiple signaling pathways during development including those regulating sex myoblast migration, muscle membrane extension, vulval induction, fluid balance, viability, and formation of the male tail; SEM-5 acts downstream of the LET-23 epidermal grow…
OG4_10417	yes	lrp-1	F29D11.1	WBGene00003071	lrp-1 encodes a low-density lipoprotein (LDL) receptor-like protein most closely related to the vertebrate gp330/megalin/LRP-2 proteins; during development, lrp-1 activity is required in the hyp7 syncytium for completion of molting and for growth beyond the third larval stage; LRP-1 is expressed on the apical surface of the hyp6 and hyp7 syncytia in hermaphrodites and males from hatching through …
		lrp-2	T21E3.3	WBGene00003072
OG4_15153	yes	apl-1	C42D8.8	WBGene00000149	apl-1 encodes two almost identical isoforms orthologous to human APP (OMIM:104760, mutated in familial Alzheimer disease or cerebroarterial amyloidosis), APLP1 (OMIM:104775), and APLP2 (OMIM:104776); although native APL-1 is predicted to be membrane-bound until proteolytically cleaved, neuronal expression of a partial N-terminal extracellular region of APL-1 alone, containing either the E1 or the…
OG4_14764	yes	daf-4	C05D2.1	WBGene00000900	daf-4 encodes a transmembrane serine/threonine kinase that is the sole C. elegans ortholog of the type II transforming growth factor-beta (TGF-b) receptors; DAF-4 activity is required for several biological processes, including entry into and exit from the dauer larval stage, body size determination, male tail patterning, egg laying, chemosensory neuron specification, and increased thermotoleranc…
OG4_14780	yes	unc-80	F25C8.3	WBGene00006812	unc-80 encodes a novel protein, conserved amongst C. elegans, Drosophila, and vertebrates; unc-79 functions in a pathway with unc-77 and nca-2, which encode alpha-1 subunits of voltage-insensitive cation leak channels, to regulate presynaptic activation and thus, locomotion and the response to specific volatile anesthetics; co-expression of UNC-77 and UNC-80 in HEK293T cells results in increased …
OG4_17391	yes	mig-14	R06B9.6	WBGene00003246	mig-14 encodes a novel, seven-transmembrane domain protein orthologous to Drosophila and human Wntless; mig-14 functions in many Wnt-related processes including endoderm induction and spindle orientation in the early embryo and later in vulval precursor cell fate specification; in the early embryo, mig-14 activity is required within Wnt-signaling cells, consistent with its proposed role in regula…
OG4_16076	yes	smg-6	Y54F10AL.2	WBGene00004884
OG4_16932	yes	CD4.5	CD4.5	WBGene00016991
		vps-37	CD4.4	WBGene00016990	vps-37 encodes the C. elegans ortholog of Saccharomyces cerevisiae Srn2p/Vps37p, a member of the endosomal sorting ESCRT-I complex that functions in endosomal sorting of mono-ubiquitinated membrane proteins; in C. elegans, VPS-37 is an essential component of the ESCRT-I complex (other members include VPS-28, MVB-12, and TSG-101) that affects the rate at which cell surface receptors are degraded a…
OG4_16225	yes	lit-1	W06F12.1	WBGene00003048	lit-1 encodes a serine threonine protein kinase homolog related to the Drosophila protein Nemo that is required for embryonic viability, plays a central role in controlling the asymmetry of cell divisions during embryogenesis, and affects EMS, MS, and C lineages; acts downstream of mom-2 with respect to polarity defects and mediates larval cell fate decisions that involve POP-1, and is expressed …
OG4_17587	yes	unc-41	C27H6.1	WBGene00006777	unc-41 encodes an ortholog of Drosophila STONED A (STNA) required for normal locomotion; a beta-strand in the mu-adaptin-like domain of UNC-41 binds the C2A domain of SNT-1, and this binding is required for SNT-1 endocytosis, punctate localization of UNC-41 in neurons, and transgenic rescue of unc-41(e268) animals; UNC-41 is also required for normal secretion of EGL-17 from P6.p cells, and for em…
OG4_18214	yes	prx-11	C47B2.8	WBGene00004196
OG4_17093	yes	cpb-3	B0414.5	WBGene00000772	cpb-3 encodes a CPEB orthologous to Drosophila ORB, zebrafish ZORBA, and human CPEB1, and paralogous to FOG-1 and CPB-1/2; CPB-3 inhibits physiological apoptosis in oocytes, keeping it down to a normal level of ~50% in hermaphrodite gonads; independently of apoptosis, CPB-3 is also required for normal oogenesis, sperm/oocyte switching (upstream of FEM-3), and the transistion from mitosis to meios…
OG4_17967	yes	gpc-2	F08B6.2	WBGene00001682	gpc-2 encodes one of two C. elegans heterotrimeric G protein gamma subunits; gpc-2 is required, along with its partner GPB-1, a G protein beta subunit, for proper mitotic spindle positioning and orientation during early embryonic cell divisions; to date, GPC-2 expression has been reported in electrically excitable cells (all neurons and muscles).
OG4_14841	yes	vab-3	F14F3.1	WBGene00006870	vab-3 encodes a homeodomain protein that is the C. elegans Pax-6 orthologue; during development, vab-3 activity is required for proper patterning of anterior (head) hypodermal cells; vab-3 effects head development, in part, through positively regulating transcription of ceh-32, a Six/sine oculis class homeobox gene coexpressed with vab-3 in head hypodermis.
OG4_16256	no	mab-9	T27A1.6	WBGene00003106	mab-9 encodes a member of the T-box family of transcriptional regulators containing a 200-amino acid T-box DNA-binding domain most similar to mouse Brachyury; mab-9 is involved in hindgut and male tail development, specifically affecting the fate of two posterior blast cells in the hindgut, B and F; in the male this results in a grossly abnormal tail lacking spicules, and renders them incapable o…
OG4_16445	no	dyc-1	C33G3.1	WBGene00001116	dyc-1 encodes a homolog of murine CAPON, a protein associated with neuronal nitric oxide synthase that regulates its interactions with PSD95; DYC-1 is expressed in muscle, and is required for a dystrophin-related function in muscle.
OG4_16952	no	tlf-1	F39H11.2	WBGene00006577	The tlf-1 gene encodes a TATA binding protein (TBP)-like factor (TLF-1); TLF-1 is a functional transcriptional factor, and is required in vivo for zygotic embryonic RNA polymerase II transcription.
OG4_16953	yes	sur-2	F39B2.4	WBGene00006349	sur-2 encodes a novel protein that is orthologous to the Drosophila and human MED23 mediator subunits; sur-2 is a downstream component of the let-60-ras-mediated signaling pathway and likely functions by regulating transcription of genes essential for a number of developmental processes, including vulval development, larval development, and formation of the gonad and male tail; sur-2 is expressed…
OG4_17383	yes	unc-76	C01G10.11	WBGene00006808	unc-76 encodes a predicted coiled-coil protein that belongs to the FEZ (fasciculation and elongation protein; zygin/zeta-1) family of proteins; UNC-76 activity is required for normal axonal outgrowth and fasciculation and hence, normal locomotion; UNC-76 expression begins during embryogenesis and is present in all axons throughout development; UNC-76 localizes to both axons and cell bodies.
OG4_15558	yes	nhr-25	F11C1.6	WBGene00003623	nhr-25 encodes a nuclear hormone receptor orthologous to Drosophila Ftz-F1; NHR-25 is required for embryogenesis, molting, vulval and gonadal development, and hypodermal expression of acn-1; nhr-25 is expressed in gonads and loaded into embryos as a maternal transcript; nhr-25 is zygotically expressed in progeny of the E cell, and then in hypodermis and gut; the role of NHR-25 in molting may be e…
OG4_16696	yes	baf-1	B0464.7	WBGene00000235	baf-1 encodes a small, novel protein that is highly conserved amongst metazoa; BAF-1 binds double-stranded DNA nonspecifically in vitro and is essential for proper chromosome segregation, embryogenesis, and gonad development in vivo; biochemical and phenotypic analyses suggest that BAF-1 functions as an intramolecular bridge that mediates nuclear assembly and chromatin capture by the reforming nu…
OG4_16399	yes	aex-3	C02H7.3	WBGene00000086	aex-3 encodes a guanine nucleotide exchange factor for the rab-3 GTPase that is orthologous to human MAP kinase activating protein containing death domain (MADD, OMIM:603584); AEX-3 is required for intracellular vesicle trafficking as well as synaptic vesicle release and interacts with CAB-1 and RAB-3 to regulate separate pathways for neural activities such as defecation and male mating, respecti…
OG4_17999	no	cwn-1	K10B4.6	WBGene00000857	cwn-1 encodes one of five C. elegans Wnt signaling ligands; during embryogenesis cwn-1 likely functions as a downstream target of the PAL-1 homeodomain protein in the regulatory network that specifies cell fates in the C lineage that gives rise to ectodermal and muscle tissue; consistent with this role, loss of cwn-1 activity via RNAi results in rare larval tail defects that may result, in part, …
OG4_15802	yes	acy-1	F17C8.1	WBGene00000068	acy-1 encodes a protein with 40% identity to mammalian adenylyl cyclases and is most closely related to the divergent mouse isoform type IX; acy-1 is required for viability, muscle contraction, locomotion, molting, and regulation of sleep-like behavior (lethargus) during larval development; acy-1 acts genetically downstream of gsa-1 and is expressed in excitable cells.
OG4_17401	yes	let-381	F26B1.7	WBGene00002601	let-381 encodes a forkhead transcription factor and was identified in a screen for essential genes; let-381 is essential for development at different times as mutants exhibit embryonic and early larval lethality, with a few developing to sterile adults; inactivation of let-381 using RNA interference results in adults with mesodermal cell lineage defects and a reduced number of coelomocytes; repor…
OG4_17670	no	nhr-91	Y15E3A.1	WBGene00003681	nhr-91 encodes a conserved nuclear receptor that is orthologous to members of the NR6 subfamily of nuclear receptors that includes Drosophila HR4 and human germ cell nuclear factor (GCNF, OMIM:600281, human and mouse GCNF are expressed primarily in the testis); by homology, NHR-91 is predicted to function as a transcription factor that may activate or repress transcription in response to a hormon…
OG4_18048	yes	tap-1	C44H4.5	WBGene00006524	tap-1 encodes the C. elegans ortholog of the vertebrate TAB1 (TGF-beta activated kinase 1/MAP3K7 binding protein 1) protein; tap-1 is required, together with mom-4, for endodermal cell fate specification in the developing embryo; when co-expressed in vitro, TAP-1 binds MOM-4, the C. elegans TAK1 ortholog, and positively regulates MOM-4 MAPKKK activity.
OG4_16395	no	lim-6	K03E6.1	WBGene00002988	lim-6 encodes a LIM class homeodomain protein that contains two Zinc-finger-like LIM domains N-terminal to a predicted DNA-binding homeodomain; LIM-6 is predicted to function as a transcription factor whose activity is required for regulating uterine morphogenesis and specific aspects of terminal neuronal differentiation, including normal axonal morphology, full expression of UNC-25/glutamic acid…
OG4_16383	yes	pat-4	C29F9.7	WBGene00003931	The pat-4 gene encodes a serine/threonine kinase orthologous to human integrin-linked kinase (ILK, OMIM:602366) and is required for formation of integrin-mediated muscle cell attachments during embryogenesis; PAT-4 probably functions as an adaptor molecule and localizes to dense bodies and M lines; PAT-4 forms a ternary complex with PAT-6/actopaxin and UNC-112, and requires UNC-112, UNC-52/perlec…
OG4_17146	yes	cul-5	ZK856.1	WBGene00000840	cul-5 encodes a cullin, orthologous to vasopressin-activated calcium-mobilizing receptor-1 in mammals, that is thought to regulate the cell cycle by virtue of its paralogy to cul-1 and cul-2; however, CUL-5 is dispensable for viability and gross morphology in mass RNAi screens, and does not appear to interact with any of 17 Skp1-related proteins (SKR-1 through SKR-21).
OG4_17150	yes	unc-30	B0564.10	WBGene00006766	unc-30 encodes a homeodomain-containing protein that is orthologous to the Pitx family of homeodomain transcription factors; during develpoment, UNC-30 controls the terminal differentiation of all 19 type D GABA-ergic motor neurons by directly regulating the expression of UNC-25/GAD and UNC-47/VGAT, which regulate GABA formation and secretion, respectively; UNC-30 is expressed most strongly in ty…
OG4_17298	yes	elb-1	Y41C4A.10	WBGene00001235	elb-1 encodes an Elongin B ortholog required for chromosome condensation and segregation during mitosis and meiotic division II, and also for cell proliferation (probably through degradation of CKI-1); elb-1(RNAi) animals tend to arrest at the second meiotic cell division, with escapers showing many other defects in chromosomal dynamics and cell cycle control such as abnormal pronuclear rotation …
OG4_16436	no	efn-2	C43F9.8	WBGene00001163
		vab-2	Y37E11AR.6	WBGene00006869	The vab-2 gene encodes an ephrin molecule related to human ephrin B2 (OMIM:600527); VAB-2, expressed primarily in neuronal cells, is a ligand for the VAB-1 ephrin receptor and plays a role in embryonic cell movements, epidermal morphogenesis during later embryogenesis, and oocyte maturation; VAB-2 synergizes with PTP-3, a LAR-like receptor tyrosine phosphatase, to regulate morphogenesis.
OG4_17062	yes	lin-18	C16B8.1	WBGene00003007	lin-18 encodes a predicted receptor tyrosine kinase that is a member of the Ryk/Derailed family of tyrosine kinase-related receptors (OMIM:600524, mutations in humans are associated with cleft palate); in C. elegans, LIN-18 is required for establishing the polarity of the secondary vulval cell lineage produced by the P7.p vulval precursor cell; LIN-18 may be a receptor for Wnt-like signaling mole…
OG4_16508	yes	hmg-5	F45E4.9	WBGene00001975
OG4_16941	yes	ahr-1	C41G7.5	WBGene00000096	ahr-1 encodes an aryl hydrocarbon receptor (ligand-activated basic helix-loop-helix transcription factor) ortholog that biochemically resembles its vertebrate relatives (OMIM:600253) which mediate the carcinogenic and teratogenic effects of environmental toxins; AHR-1 binds HSP90 tightly, and forms a dimer with AHA-1 that binds DNA fragments containing the mammalian xenobiotic response element; A…
OG4_19121	no	ser-1	F59C12.2	WBGene00004776	ser-1 encodes a putative ortholog of mammalian 5-HT2 metabotropic serotonin receptors; SER-1 is required in both vulval muscle and neurons for the stimulation of egg-laying by serotonin (5-HT), but is completely dispensable for stimulation by the uptake inhibitor fluoxetine, and mostly dispensable for stimulation by the tricyclic antidepressant imipramine; SER-1 and SER-7 are redundantly required…
OG4_16048	yes	kal-1	K03D10.1	WBGene00002181	kal-1 encodes a cell surface protein that contains a WAP-type protease inhibitor domain and Type III fibronectin domains and is the C. elegans ortholog of human KAL-1, mutated in the X-linked form of the neurological disorder Kallmann syndrome; in C. elegans, both kal-1 loss-of-function mutations and kal-1 overexpression result in similar phenotypes that indicate KAL-1 activity is required for ep…
OG4_17075	no	vab-9	T22C8.8	WBGene00006875	vab-9 encodes a claudin homolog orthologous to human brain cell membrane protein 1 (BCMP1) and Drosophila CG6982; VAB-9 colocalizes with HMP-1 to an apical layer of the adherens junctions of all epithelial cells, one layer more apically than AJM-1; vab-9 mutants have disorganized F-actin at the adherens junction, implying that VAB-9 links junctions to circumferential actin filaments; VAB-9 is als…
OG4_16730	yes	mom-1	T07H6.2	WBGene00003394	mom-1 encodes a putative O-acyltransferase orthologous to Drosophila PORCUPINE and human PORCN (OMIM:300651, mutated in focal dermal hypoplasia); MOM-1 functions as part of a Wnt/MAPK signaling pathway required maternally for endoderm induction in the early embryo; by orthology, MOM-1 is predicted to be a membrane-spanning endoplasmic reticulum protein that stimulates post-translational processin…
OG4_17690	yes	unc-94	C06A5.7	WBGene00006823	unc-94 encodes a tropomodulin; unc-94 was identified in screens for mutations that disrupt the structure of body-wall muscle; unc-94 mutations result in uncoordinated animals due to disorganized thin filaments that interdigitate with thick filaments and clump, perhaps with some intermediate-type filaments, at the ends of muscle cells.
OG4_16479	no	ser-7	C09B7.1	WBGene00004780	ser-7 encodes an ortholog of mammalian 5-HT7 metabotropic serotonin receptors; SER-7 is required for stimulation of egg-laying or pharyngeal pumping by serotonin (5-HT), for regular pumping in response to bacteria, and probably also for 5-HT to activate MC neurons; SER-7 and SER-1 are redundantly required for normal egg-laying; SER-7 is expressed in head and tail neurons, pharyngeal neurons (M4, …
OG4_15811	no	ost-1	C44B12.2	WBGene00003893	ost-1 encodes the C. elegans ortholog of the conserved basement membrane glycoprotein component osteonectin/SPARC/BM-40; loss of ost-1 function via RNAi indicates that ost-1 activity is required for embryonic and larval development, as well as for normal gut development, body size, and fecundity; an OST-1::GFP reporter fusion protein localizes to the basement membranes along body wall and sex mus…
OG4_18263	no	vab-7	M142.4	WBGene00006873	The vab-7 gene encodes an even-skipped-like homeodomain protein that is required for DB motoneuron identity and posterior DB axonal polarity.
OG4_17406	no	mab-5	C08C3.3	WBGene00003102	mab-5 encodes a homeodomain transcription factor related to the Antennapedia, Ultrabithorax, and abdominal-A family of homeodomain proteins; during postembryonic development, mab-5 is required cell autonomously for specification of posterior cell fates, including hypodermal and neuronal fates, programmed cell deaths, cell proliferation and migration, and fate specification of the male-specific co…
OG4_17954	no	ceh-13	R13A5.5	WBGene00000437	a homolog of Hox genes of labial/Hox1 type; affects viability, body shape and anterior patterning during embryogenesis, interacts genetically with hox genes; and is expressed in A, D, E and MS lineages in the early embryo, and in the anterior dorsal hypodermal cells, anterior body wall muscle cells, and in the cells of the prospective ventral nerve cord at the comma stage; and in the ventral nerv…
OG4_18013	no	lin-39	C07H6.7	WBGene00003024	lin-39 encodes a homeodomain protein homologous to the Deformed and Sex combs reduced family of homeodomain proteins; lin-39 is required cell autonomously for specification of mid-body region cell fates, including those of the VC neurons and the vulval precursor cells (VPCs), during postembryonic development; lin-39 activity is also required for normal migration of the QR, and to a lesser extent …
OG4_16939	yes	unc-52	ZC101.2	WBGene00006787	The unc-52 gene encodes perlecan, a protein orthologous to human basement membrane-specific heparan sulfate proteoglycan core protein (HSPG2; OMIM:142461, which when mutated leads to Schwartz-Jampel syndrome or dyssegmental dysplasia); UNC-52 plays essential roles in muscle structure development and regulation of growth factor-like signaling pathways; UNC-52 is synthesized by the hypodermis and l…
OG4_16070	no	ces-2	ZK909.4	WBGene00000469	ces-2 encodes a basic region leucine-zipper (bZIP) transcription factor, most similar in sequence and binding specificity to the PAR (proline- and acid-rich) subfamily of bZIP proteins; ces-2 is required to activate programmed cell death in the sister cells of the serotoninergic neurosecretory motor (NSM) neurons, and is transcriptionally inhibited by activated LET-60(G12V); in regulating program…
OG4_16919	yes	cye-1	C37A2.4	WBGene00000871	cye-1 encodes a homolog of the G1 cell cycle regulator cyclin E; CYE-1 is required for progression through the G1 phase of the cell cycle and for endoreduplication in intestinal cells, and is required maternally both for embryonic development and for the proper execution of several post-embryonic lineages (e.g. vulval development); CYE-1 is provided maternally and expressed ubiquitously in nuclei…
OG4_15631	yes	cyd-1	Y38F1A.5	WBGene00000870	cyd-1 encodes a cyclin D homolog that is required for escape from G1 cycle arrest in postembryonic blast cells, affects movement and larval viability, and may physically interact with CDK-46 and CKI-1; expressed embryonically primarily in the head, ventral cord, tail, and is later expressed primarily in the seam cells and in the somatic gonad.
OG4_12250	no	F08H9.4	F08H9.4	WBGene00008592	F08H9.4 encodes a heat shock protein (HSP) of the HSP16 class; unlike most HSP16s in C. elegans, it is specifically expressed in a particular tissue (the excretory canal and ventral nerve-cord neurons), and its expression is only mildly induced by heat shock; however, F08H9.4 expression is increased by heat shock, is induced in a new tissue type (intestine) by heat shock, and probably aids heat s…
		hsp-16.1	T27E4.8	WBGene00002015	hsp-16.1 encodes a 16-kD heat shock protein (HSP) that is a member of the hsp16/hsp20/alphaB-crystallin (HSP16) family of heat shock proteins, and that is identical to the protein encoded by hsp-16.11; an hsp-16.1 reporter fusion, expressed broadly but most strongly in muscle and hypodermis, is induced solely in response to heat shock or other environmental stresses; expression is detectable in s…
		hsp-16.11	T27E4.2	WBGene00002017	hsp-16.11 encodes a 16-kD heat shock protein (HSP) that is a member of the hsp16/hsp20/alphaB-crystallin (HSP16) family of heat shock proteins, and that is identical to the protein encoded by hsp-16.1; hsp-16.11 expression is induced in response to heat shock or other environmental stresses; HSP-16.11 is likely to function as passive ligand temporarily preventing unfolded proteins from aggregatin…
		hsp-16.2	Y46H3A.3	WBGene00002016	hsp-16.2 encodes a 16-kD heat shock protein (HSP) that is a member of the hsp16/hsp20/alphaB-crystallin (HSP16) family of heat shock proteins; hsp-16.2 expression, strongest in intestine and pharynx, is induced in response to heat shock or other environmental stresses; HSP-16.2 has been shown to interact with intracellular human beta amyloid peptide, a primary component of the extracellular plaqu…
		hsp-17	F52E1.7	WBGene00002021	hsp-17 encodes a heat shock protein that is a member of the hsp16/hsp20/alpha-crystallin family of heat shock proteins; by homology, HSP-17 is predicted to function as a molecular chaperone that protects cells from heat-induced protein aggregation and denaturation; at present, the precise developmental and/or behavioral role of HSP-17, as well as its expression pattern, are not yet known.
		sip-1	F43D9.4	WBGene00004798	sip-1 encodes a member of the small heat shock family of proteins; loss of sip-1 function via antisense or large-scale RNAi experiments results in embryonic lethality and in a small but reproducible reduction in lifespan in otherwise long-lived animals, respectively, suggesting that sip-1 plays a role in embryonic development as well as regulation of adult lifespan; in addition, expression of sip…
OG4_17702	no	gar-3	Y40H4A.1	WBGene00001519	gar-3 encodes a muscarinic acetylcholine receptor; gar-3 activity is required for regulation of membrane potential and excitation-contraction coupling in pharyngeal muscle and thus, for normal feeding behavior; in regulating pharyngeal pumping, GAR-3 likely acts upstream of GPB-2, a G-protein beta-subunit; a gar-3::gfp reporter fusion is expressed in the I3 pharyngeal neuron, extrapharyngeal neur…
OG4_16927	no	cha-1	ZC416.8	WBGene00000481	cha-1 is part of a gene complex, in which it shares a common promoter and first (noncoding) exon with unc-17 (and is thus coexpressed with unc-17), but in which the two genes encode mutationally separable functions; cha-1 encodes a choline acetyltransferase that synthesizes acetylcholine, is expressed in neurons, and is required for viability, normal growth, locomotion, and sensitivity to acetylc…
OG4_13427	yes	lam-1	W03F8.5	WBGene00002247	lam-1 encodes a laminin beta that affects degenerin-induced cell death and is required redundantly with lam-2 for morphogenesis.
OG4_13334	no	casy-1	B0034.3	WBGene00000403	casy-1 encodes a type I transmembrane protein with two extracellular cadherin domains and an LG/LNS domain that is the sole C. elegans calsyntenin/alcadein ortholog; genetic studies indicate that in C. elegans casy-1 activity is required, in parallel to the insulin-like signaling pathway, for several types of learning, including salt chemotaxis learning, temperature learning, olfactory adaptation…
OG4_15339	yes	rle-1	M142.6	WBGene00010923
OG4_14055	yes	fkh-7	F26D12.1	WBGene00001439	fkh-7 encodes one of 15 forkhead transcriptional regulators encoded by the C. elegans genome; by homology, FKH-7 is predicted to function as a transcription factor that regulates gene expression during development; however, as loss of fkh-7 activity via RNA-mediated interference (RNAi) does not result in any obvious abnormalities, the precise role of FKH-7 in C. elegans development and/or behavio…
OG4_15934	no	mig-22	PAR2.4	WBGene00003253
OG4_15177	no	kin-25	B0302.1	WBGene00002207	kin-25 encodes a nonreceptor tyrosine kinase that is a member of the Ack subfamily of cytoplasmic tyrosine kinases.
OG4_13439	no	gap-2	ZK899.8	WBGene00001516	gap-2 encodes a Ras GTPase-activating protein (RasGAP) that is orthologous to mammalian nGAP and synGAP (OMIM:606136, OMIM:603384, synGAP is essential for postnatal survival and neuronal development); by homology, GAP-2 is predicted to function as a negative regulator of Ras signaling by enhancing the intrinsically weak Ras GTPase activity; gap-2 loss-of-function mutations partially suppress the …
OG4_16103	no	ceh-33	C10G8.7	WBGene00000454	ceh-33 encodes a Six/sine oculis class homeodomain transcription factor; preliminary RNAi experiments suggest that CEH-33 activity may be required for gonad development; a ceh-33::gfp reporter shows very weak pharyngeal expression in late embryos and early larvae.
OG4_14148	yes	fmi-1	F15B9.7	WBGene00001475	fmi-1 encodes a highly conserved cadherin-like protein with unique domain composition of six EGF and two laminin G domains, a GPS cleavage site and seven-pass transmembrane domain; fmi-1 plays a crucial role in pioneer axon navigation as well as pioneer-mediated follower navigation; FMI-1 is required cell autonomously in pioneer and partially non-cell autonomously in the follower; different domai…
OG4_13604	yes	gei-1	F45H7.2	WBGene00001559	gei-1 encodes a protein containing a RhoGAP domain and a START (StAR-related lipid-transfer) domain and interacts with GEX-2 in yeast two-hybrid assays.
OG4_15312	yes	aka-1	D1022.7	WBGene00000101	aka-1 encodes an A kinase anchor protein that has mutiple isoforms, all of which have a zinc-finger domain of the FYVE type; interacts with KIN-2 in vitro.
OG4_14725	no	ref-2	C47C12.3	WBGene00004335	ref-2 is orthologous to the human gene ZINC FINGER PROTEIN OF CEREBELLUM ZIC2 (ZIC2; OMIM:603073), which when mutated leads to disease.
OG4_15892	yes	ast-1	T08H4.3	WBGene00020368	ast-1 encodes one of ten C. elegans ETS-box transcription factors; AST-1 is required cell autonomously for proper initiation and maintenance of dopamine (DA) neuron fate; AST-1 acts to specify DA neuron fate by positively regulating expression of a number of DA neuron-specific genes such as dat-1 and cat-2, which encodes a dopamine transporter and tyrosine hydroxylase, respectively; AST-1 is also…
OG4_14974	yes	ptp-1	C48D5.2	WBGene00004213	ptp-1 encodes a non-receptor tyrosine phosphatase containing Band 4.1 and PDZ domains that may function in linking cytoplasmic proteins and signaling molecules to sites on the plasma membrane; by homology, PTP-1 is predicted to function in cell signaling, but as loss of PTP-1 function via RNA-mediated interference (RNAi) does not result in any abnormalities, the precise role of PTP-1 in C. elegan…
OG4_17743	no	ptl-1	F42G9.9	WBGene00004212	ptl-1 encodes a microtubule-binding protein that is homologous to members of the tau/MAP2/MAP4 subfamily of microtubule-associated proteins (OMIM:157140, abnormal aggregates of hyperphosphorylated tau are associated with several neurodegenerative disorders, including Alzheimer's disease, Pick's disease, and corticobasal degeneration); by homology, PTL-1 is predicted to promote microtubule assembl…
OG4_13137	no	gab-1	ZC482.1	WBGene00001512	gab-1 encodes a gamma-aminobutyric acid (GABA) receptor beta-like subunit with both the neurotransmitter-gated ion-channel ligand binding and transmembrane domains; gab-1 can form a GABA-responsive channel when co-expressed with alpha/gamma type subunits in a heterologous expression system; experiments with gab-1 indicate that GABA receptors are involved in the mechanism of resistance to the wide…
OG4_17956	yes	sym-3	C54H2.1	WBGene00006368	sym-3 encodes, by alternative splicing, two isoforms of a protein with no recognizably conserved domains, but with orthology to human FAM102A (EEIG1; OMIM:610891) and FAM102B, and to Drosophila CG8671; mutations in sym-3, while producing no phenotype on their own, are synthetically lethal with loss-of-function mutations in mec-8, which encodes a regulator of alternative RNA splicing; although the…
OG4_17996	no	fsn-1	C26E6.5	WBGene00001499	This gene encodes a protein containing an F-box, a motif predicted to mediate protein-protein interactions either with homologs of yeast Skp-1p or with other proteins
OG4_17948	no	gly-7	Y46H3A.6	WBGene00001632	gly-7 encodes an N-acetylgalactosaminyltransferase that exhibits activity when expressed in COS7 cells.
OG4_17415	yes	mdt-21	C24H11.9	WBGene00007704
OG4_16879	no	feh-1	Y54F10AM.2	WBGene00001410	feh-1 encodes the single C. elegans member of the Fe65 protein family that affects embryonic and larval viability and pharyngeal pumping; the PTB2 domain binds to cytosolic domain of C. elegans APL-1 in vitro; expressed in the neuromuscular structures of the pharynx and in a subset of neurons.
OG4_17306	yes	scp-1	D2013.8	WBGene00004744	scp-1 encodes PTC-related protein that contains a sterol-sensing domain related to human Sterol regulatory element binding protein (SREBP) cleavage activating protein.
OG4_17617	no	mab-10	R166.1	WBGene00003107
OG4_16285	yes	dgn-1	T21B6.1	WBGene00000961	dgn-1 encodes dystroglycan, a basement membrane component.
OG4_15314	yes	acn-1	C42D8.5	WBGene00000039	acn-1 encodes an ACE-like protein required for larval development and adult morphogenesis, and probably for cell fusion in larval seam cells; ACN-1 lacks not only the HExxH consensus metallopeptidase motif, but also other active site residues found in the sequence HEAI/VxD of mammalian and insect ACEs; acn-1 is expressed in hypodermal cells, vulval precursor cells, and ray papillae in the male ta…
OG4_17140	no	hlh-14	C18A3.8	WBGene00001958	hlh-14 encodes a basic helix-loop-helix (bHLH) transcription factor that is one of five C. elegans Achaete-Scute family homologs; HLH-14 activity is required generally for normal egg-laying, movement, body morphology, and larval development; more specifically, HLH-14 is required for proper neuronal development, particularly for regulation of the asymmetric cell division that gives rise to the PVQ…
		hlh-3	T24B8.6	WBGene00001950	hlh-3 encodes a basic helix-loop-helix transcription factor homologous to Drosophila Achaete-scute; in vitro, HLH-3 can heterodimerize, and bind an E-box-containing probe, with HLH-2, the C. elegans E/daughterless ortholog with which it is coexpressed in the nuclei of embryonic neuronal precursors.
OG4_15404	yes	dpy-21	Y59A8B.1	WBGene00001080	dpy-21 encodes a novel, conserved protein with a proline-rich N terminus; dpy-21 affects RNA levels of X-linked dosage-compensated genes, body length in hermaphrodites, and fertility and male tail development in males; DPY-21 interacts in vivo with DPY-27 and SDC-3, members of the dosage compensation complex, and like members of the dosage compensation complex, is diffusely localized in nuclei of…
OG4_15192	yes	ric-19	C32E8.7	WBGene00004368	The ric-19 gene encodes an evolutionarily conserved cytosolic protein involved in neuroendocrine secretion via association with secretory v
OG4_13790	no	mup-2	T22E5.5	WBGene00003495	mup-2 encodes the muscle contractile protein troponin T ( TnT ) homologous to vertebrate and invertebrate TnT and contains an invertebrate- specific COOH -terminal tail; mup-2 affects embryonic body wall muscle cell contraction, sarcomere organization, cell positioning, regulated muscle contraction in larval and adult body wall muscle, epidermal morphogenesis, and is required for proper function …
		tnt-2	F53A9.10	WBGene00006587
		tnt-3	C14F5.3	WBGene00006588	tnt-3 is orthologous to the human gene TROPONIN T (TNNT2; OMIM:191045), which when mutated leads to disease.
		tnt-4	T08B1.2	WBGene00006589
OG4_16893	yes	gld-2	ZC308.1	WBGene00001596	gld-2 encodes the catalytic subunit of a cytoplasmic poly(A) polymerase (PAP) associated with P granules in early embryos, which encodes the central catalytic domain but lacks the normal RNA-binding (RRM) domain of eukaryotic PAPs; GLD-2 regulates the switch from mitosis to meiosis in the germline, is necessary for formation of functional sperm or oocytes, requires activation by GLD-3 for PAP act…
OG4_17099	yes	lin-31	K10G6.1	WBGene00003017	lin-31 encodes a winged helix (WH)-like transcription factor that is a member of the HNF3/Forkhead family of DNA-binding proteins; LIN-31 acts as a tissue-specific effector of MAP kinase-mediated signaling in the vulva; when MAP kinase is inactive, LIN-31 forms a complex with LIN-1/Ets that inhibits vulval cell fates; upon MAP kinase activation (vulval induction), LIN-31 becomes phosphorylated, d…
OG4_17427	yes	mau-2	C09H6.3	WBGene00003136	mau-2 encodes an ortholog of budding yeast Scc4p, Drosophila CG4203, and human KIAA0892; MAU-2 is required (with PQN-85 and SCC-3) for normal mitotic chromosome segregation, and for cellular (e.g., neuronal) or axonal migration; MAU-2 is required for migration both embryonically and postembryonically, along both dorsoventral and longitudinal body axes; MAU-2 guides the axonal projection of AVM (a…
OG4_16133	yes	ced-8	F08F1.5	WBGene00000422	The ced-8 gene encodes a homolog of the human putative membrane transporter XK; ced-8 is required for apoptosis to occur with normal speed during embryonic development.
OG4_14645	yes	ksr-1	F13B9.5	WBGene00002239	ksr-1 encodes one of two C. elegans Kinase Suppressor of Ras paralogs; during development, ksr-1 functions singly to control sex myoblast migration and redundantly with ksr-2 to control development of the vulva, excretory system, and male spicules; as ksr-2; ksr-1 doubly mutant animals have severely reduced or absent MPK-1/ERK diphosphorylation levels in somatic tissue, KSR-2 and KSR-1 likely fun…
OG4_15898	yes	lin-2	F17E5.1	WBGene00002991	lin-2 encodes a protein belonging to the membrane associated guanylate kinase (MAGUK) family, with several domains (L27, PDZ, SH3, and guanylate kinase) thought to assemble specific multiprotein complexes in particular regions of the cell; in vivo, LIN-2 is required for the correct localization of LET-23 (and, presumably, other membrane proteins) to specific regions of the plasma membrane.
OG4_15593	no	frm-4	C24A11.8	WBGene00001491	frm-4 encodes a predicted transmembrane protein that contains an N-terminal FERM (Band 4.1-ezrin-radixin-moesin) domain; by homology, FRM-4 is predicted to function as a membrane-cytoskeleton linker protein that plays a role in cell adhesion, migration, or organization of cell surface structures; however, as loss of frm-4 activity via large-scale RNAi screens does not result in any obvious abnorm…
OG4_14729	yes	nab-1	C43E11.6	WBGene00003516	nab-1 encodes a PDZ and SAM domain-containing protein that is the sole C. elegans ortholog of the mammalian Neurabin/Spinophilin proteins; by homology, NAB-1 is predicted to interact with F-actin, ZYG-8/Doublecortin and the SAD-1 serine/threonine kinase to regulate interactions between the actin and microtubule networks during cell migration, growth cone guidance, and cell division; loss of nab-1…
OG4_15020	no	lfi-1	ZC8.4	WBGene00022500	lfi-1 encodes, by alternative splicing, at least four isoforms of a large coiled-coil protein paralogous to F35D11.11, and possibly orthologous to rootletin (the structural protein comprising ciliary rootlets); LFI-1 is also homologous to the Parascaris univalens Mitotic Antigen, PUMA1; LFI-1 was initially identified in yeast two-hybrid screens for proteins that interact with the coiled-coil prot…
OG4_15402	yes	grh-1	Y48G8AR.1	WBGene00001707	grh-1 encodes a LSF/GRH transcription factor homolog required for normal cuticular synthesis and embryonic development; both GRH-1 and its Drosophila homolog GRAINYHEAD bind to DNA sites upstream of dbl-1, mab-5, and tdc-1; all three of these target genes are homologs of genes regulated by GRAINYHEAD in Drosophila; grh-1(RNAi) animals die as embryos with soft, defective cuticles, which resembles …
OG4_15922	yes	pak-2	C45B11.1	WBGene00006443	pak-2 encodes, by alternative splicing, at least two isoforms of a putative p21-activated kinase, orthologous to Drosophila melanogaster MUSHROOM BODIES TINY; pak-2 is expressed in pharynx, the pharyngeal-intestinal valve, vulva, and spermatheca; pak-2(ok332), a probable null allele, has no obvious mutant phenotype in isolation and has no effect on the axonal guidance phenotype of max-2(cy2), but…
OG4_14508	yes	mtm-5	H28G03.6	WBGene00003477	mtm-5 encodes a large (1,744-residue) putative SET-binding factor orthologous to human SBF1 (OMIM:603560) and SBF2 (OMIM:607697, mutated in Charcot-Marie-Tooth disease, type 4B2); MTM-5 is expressed in adult pharynx, intestine, and body wall muscle, but has no obvious function in RNAi assays.
OG4_14659	yes	rhgf-1	F13E6.6	WBGene00006468	rhgf-1 encodes an RGS RhoGEF (Regulator of G-protein Signaling Rho Guanine Nucleotide Exchange Factor); RHGF-1 functions within cholingergic motor neurons in one of four G-protein-mediated signaling pathways that control locomotion via regulation of acetylcholine (ACh) release at neuromuscular junctions; in regulating ACh release, RHGF-1 functions downstream of the C. elegans Galpha12 ortholog, G…
OG4_12358	yes	frm-1	ZK270.2	WBGene00001488
OG4_16415	no	ceh-48	C17H12.9	WBGene00015934	ceh-48 encodes a ONECUT class CUT homeobox protein with a single N-terminal cut domain; the cut domain may be a compact DNA-binding domain composed of alpha helices; CEH-48 is strongly affiliated with, and may be orthologous to, Drosophila ONECUT and mammalian HNF6 proteins; ceh-48 has no obvious function in mass RNAi assays.
OG4_14270	yes	itsn-1	Y116A8C.36	WBGene00006405	itsn-1 encodes an EF hand- and SH3-domain containing protein that is homologous to the vertebrate and Drosophila intersectins; in C. elegans, ITSN-1 is required, together with EHS-1, for synaptic vesicle recycling and hence, regulation of neurotransmission; in addition, ITSN-1 appears to function redundantly with DAB-1 for normal growth and development; an ITSN-1::GFP fusion protein colocalizes t…
OG4_14742	yes	met-2	R05D3.11	WBGene00019883	met-2 encodes a histone methyltransferase similar to human SETDB1; during development, met-2 acts as a class B synMuv gene: loss of met-2 activity in the background of a class A or class C synMuv mutant, such as lin-15A or trr-1, respectively, results in a multivulval phenotype, indicating that met-2 acts to negatively regulate vulval cell fate specification; as met-2 is required for normal level…
OG4_15620	yes	sta-1	Y51H4A.17	WBGene00013111	sta-1 encodes a protein that is a member of the STAT family of transcription factors; from N- to C-terminus, STA-1 contains conserved coiled-coil, DNA-binding, and SH2 domains, but apparently lacks a conserved amino-terminal oligomerization domain found in other STAT family members; sta-1 activity is required for repressing dauer formation at high temperatures and genetic analyses indicate that S…
OG4_15565	yes	num-1	T03D8.1	WBGene00003830	num-1 encodes two isoforms of an ortholog of Drosophila NUMB that inhibits endocytotic recycling and antagonizes RME-1 in vivo; NUM-1 is required for recycling (but not internalization) of a transmembrane endocytosis marker (RME-1??); num-1(bc365) null mutants, while mostly normal, no longer require RME-1 in endocytotic recycling; NUM-1A is localized to the basolateral surfaces of most polarized …
OG4_11780	yes	nlr-1	F20B10.1	WBGene00003772
OG4_13895	yes	grk-1	F19C6.1	WBGene00001708	grk-1 encodes a serine/threonine protein kinase that is most closely related to G protein-coupled receptor (GPCR) kinases.
OG4_13051	no	nrx-1	C29A12.4	WBGene00007799	nrx-1 encodes the C. elegans ortholog of neurexins, presynaptic transmembrane neural adhesion molecules that contain extracellular laminin and EGF domains and play a critical role in synaptic development; genetic analyses suggest that nrx-1 may play a role in regulation of adult lifespan; nrx-1 expression is controlled by daf-2 and daf-16.
OG4_10481	yes	acy-2	C10F3.3	WBGene00000069	acy-2 encodes an adenylyl cyclase; an intragenic deletion of acy-2 is lethal at the first larval stage of development; the terminal phenotype resembles that seen in loss-of-function gsa-1 mutants.
		acy-4	T01C2.1	WBGene00000071	acy-4 encodes an adenylate cyclase most similar to vertebrate type V and type VI adenylate cyclases; by homology, ACY-4 is a predicted plasma membrane protein that catalyzes the conversion of ATP to cyclic AMP, a key second messenger in intracellular signaling.
OG4_14771	yes	rab-39	D2013.1	WBGene00004286	rab-39 encodes a small, monomeric Rab GTPase that is most closely related to the human and Drosophila Rab39 GTPases; by homology, RAB-39 is predicted to function as a membrane-associated GTPase required for intracellular vesicular trafficking and for regulation of endo- and exocytosis; however, as loss of rab-39 function via RNA-mediated interference (RNAi) does not result in any obvious abnormal…
OG4_14829	no	gpn-1	F59D12.4	WBGene00001687	gpn-1 encodes a glypican, a heparan sulfate proteoglycan anchored to the cell membrane by a GPI linkage, that is orthologous to Drosophila Dally-like (Dlp) and mammalian glypicans (OMIM:312870, mutated in Simpson-Golabi-Behmel overgrowth syndrome); by homology, GPN-1 is predicted to function as a cell surface protein that regulates intercellular signaling, perhaps within the context of cell divis…
		C03H12.1	C03H12.1	WBGene00007284
OG4_15490	no	frk-1	T04B2.2	WBGene00001487	frk-1 encodes a non-receptor tyrosine kinase orthologous to the human proto-oncogene Fer; frk-1 is an essential gene required early for embryonic cell proliferation and later in embryonic epidermal cells for enclosure, morphogenesis and late stages of differentiation; FRK-1's role in embryonic development is independent of its kinase domain, and when expressed in cultured mammalian cells, FRK-1 d…
		kin-14	F22D6.1	WBGene00002198	kin-14 encodes a member of the tyrosine-specific subfamily of kinases that contains an SH2 domain, and has with similarity to the human proto-oncogene tyrosine-protein kinase FER.
OG4_14967	yes	pax-3	F27E5.2	WBGene00003939	pax-3 encodes a divergent paired-like homeodomain protein that does not belong to the Q50, K50, or S50 classes; PAX-3 is required for locomotion and vulval development; pax-3(RNAi) animals have consistent Pvl and Unc phenotypes (as well as less consistent Bmd, Rup, and Stp phenotypes).
OG4_14170	yes	fshr-1	C50H2.1	WBGene00008239	fshr-1 encodes a putative neuropeptide receptor required for normal acetylcholine secretion by synapses; FSHR-1 is orthologous to human follicle-stimulating hormone receptor (OMIM:136435; mutated in ovarian dysgenesis), thyrotropin receptor (OMIM:603372; mutated in hyperthyroidism), and luteinizing hormone receptor (OMIM:152790, mutated in precocious puberty); fshr-1 mutants have abnormally many …
OG4_12338	no	ser-5	F16D3.7	WBGene00008890	ser-5 encodes a biogenic amine receptor that is most closely related to mammalian serotonin/5-HT-6 receptors; SER-5 functions in the ASH chemosensory neurons to coordinate sensory input and locomotory behavior and in muscles to regulate serotonin's effects on egg laying; heterologously expressed ser-5 has no effect on adenylate cyclase signaling; ser-5 reporter fusions are expressed in vulval and…
		dop-4	C52B11.3	WBGene00016872
OG4_17757	yes	mls-2	C39E6.4	WBGene00003377	mls-2 encodes a homeodomain protein of the HMX family; during postembryonic development, MLS-2 is required for cell proliferation, cleavage orientation, and fate specification in the mesodermal M lineage; in regulating M lineage proliferation and fate specification, MLS-2 appears to act upstream of CYE-1/cyclin E and HLH-1/CeMyoD, respectively, the latter of which is not expressed in the M lineag…
OG4_17658	yes	frm-2	T04C9.6	WBGene00001489
OG4_17623	no	pash-1	T22A3.5	WBGene00011908	pash-1 encodes an RNA-binding protein that is orthologous to Drosophila Pasha and mammalian DGCR8; pash-1 activity is required for processing of primary miRNA transripts (pri-miRNAs), such as that of let-7, to generate pre-miRNAs that will then be processed by DCR-1 to generate mature miRNAs; accordingly, pash-1 mutants show defects in let-7-mediated developmental processes, namely the transition…
OG4_16449	no	bra-1	F54B11.6	WBGene00000262	The bra-1 gene encodes a homolog of the human BMP receptor-associated molecule (BRAM1) that negatively regulates the DAF-1/DAF-7/DAF-14 TGF-beta signalling pathway.
		bra-2	F23H11.1	WBGene00017757	The bra-2 gene encodes a homolog of the human BMP receptor-associated molecule (BRAM1), paralogous to bra-1, that may act upon the SMA-6 TGF-beta signalling pathway
OG4_19120	no	rab-30	Y45F3A.2	WBGene00004282	rab-30 encodes a rab related protein of the Ras GTPase superfamily.
OG4_15926	yes	trpa-1	C29E6.2	WBGene00007801	trpa-1 encodes a transient receptor potential (TRP) ion channel orthologous to the vertebrate and Drosophila TRPA1 channels; in C. elegans, trpa-1 activity is required for specific mechanosensory behaviors such as nose-touch avoidance and touch-mediated foraging; when expressed in mammalian cells, TRPA-1 exhibits channel activity in response to mechanical stimulation; TRPA-1::GFP reporters are ex…
OG4_15580	yes	viln-1	C10H11.1	WBGene00015691
OG4_16872	yes	pek-1	F46C3.1	WBGene00003970	pek-1 encodes a predicted transmembrane protein kinase orthologous to human eukaryotic translation initiation factor 2-alpha kinase 3 (EIF2AK3, OMIM:604032), which when mutated leads to Wolcott-Rallison syndrome; PEK-1 is strongly expressed in intestinal cells and is required for the unfolded protein response (UPR) that counteracts cellular stress induced by accumulation of unfolded proteins in t…
OG4_17889	yes	rbx-2	R10A10.2	WBGene00019993	The R10A10.2 gene encodes an ortholog of the mammalian zinc RING finger protein SAG, which protects cells from apoptosis induced by redox agents and is a component of ubiquitin-ligase (E3) complexes; mammalian SAG binds to the yeast Cul1 protein, complements the lethality of a mutation in yeast Sag, and (when bound to yeast Cul1) has ubiquitin ligase activity and promotes poly-ubiquitination of E…
OG4_17368	yes	npr-9	ZK455.3	WBGene00013974
OG4_17655	no	blmp-1	F25D7.3	WBGene00003847	blmp-1 encodes a zinc finger and SET domain-containing protein that is the C. elegans BLIMP1 (B lymphocyte-induced maturation protein 1) ortholog; loss of blmp-1 activity via deletion mutation has been reported to result in small, dumpy animals with abnormal fat content, while loss of blmp-1 activity via RNAi reportedly results in animals that are small, dumpy, and uncoordinated with patchy color…
OG4_17389	no	zyx-1	F42G4.3	WBGene00006999	zyx-1 encodes a zyxin homolog that physically interacts with P granule components (GLH proteins) and that, genetically, is grossly dispensable in vivo (since neither RNAi nor deletion of zyx-1 yields an obvious phenotype); ZYX-1 is potentially orthologous to the human gene LIPOMA-PREFERRED PARTNER (LPP, OMIM:600700).
OG4_18925	yes	sptf-3	Y40B1A.4	WBGene00012735
OG4_17310	no	csk-1	Y48G1C.2	WBGene00000812	csk-1 encodes an ortholog of C-terminal Src kinase (Csk) that probably inhibits SRC-like tyrosine kinases in pharyngeal muscle cells; the C-terminal tyrosines of the SRC-like kinases SRC-2/KIN-22 and SRC-1 are evolutionarily conserved, and phosphorylated by CSK-1, which inhibits SRC-2/KIN-22 and SRC-1 in vivo; csk-1 is co-expressed with src-2/kin-22 and src-1 in pharyngeal procorpus and metacorpu…
[truncated: 314 more rows]

## Sheet: ALL-species
OrthoMCL Group ID	Clade Coverage (# species with orthologs in each clade)							Craniate Species Orthologs											Arthopod Species Orthologs								Nematode Species Orthologs			Other Metazoan Species Orthologs
[truncated: 527 more rows]
