# Supplementary material for: Identification of 526 Conserved Metazoan Genetic Innovations Exposes a New Role for Cofactor E-like in Neuronal Microtubule Homeostasis
Source: PLoS Genet. 2013 Oct 3;9(10):e1003804. doi: 10.1371/journal.pgen.1003804 (PMC3789837; doi:10.1371/journal.pgen.1003804)
Supplement: Table S3 — Uncharacterized metazoan-specific genes and recently characterized genes [42]–[44], [78]–[89]. (XLS) [file pgen.1003804.s010.xls]

## Sheet: Sheet2
Table S3: list of uncharacterized genes
ortholog group	H. sapiens			C. elegans	References
	Ensembl Gene ID	Associated Gene Name	Gene description	Sequence Name
OG4_15633	ENSG00000155970	EFHA2	EF-hand domain family, member A2	C56A3.6
	ENSG00000165487	EFHA1	EF-hand domain family, member A1
OG4_17331	ENSG00000204347	BTBD17	BTB (POZ) domain containing 17	W07A12.4
OG4_17742	ENSG00000112419	PHACTR2	phosphatase and actin regulator 2	F26H9.2
OG4_17972	ENSG00000108176	DNAJC12	DnaJ (Hsp40) homolog, subfamily C, member 12	K07F5.16
OG4_17349	ENSG00000155984	TMEM185A	transmembrane protein 185A	Y116A8C.9
OG4_15609	ENSG00000133069	TMCC2	transmembrane and coiled-coil domain family 2	C15H9.4
	ENSG00000172765	TMCC1	transmembrane and coiled-coil domain family 1
OG4_16487	ENSG00000179889	PDXDC1	pyridoxal-dependent decarboxylase domain containing 1	C14H10.3
OG4_15912	ENSG00000137414	FAM8A1	family with sequence similarity 8, member A1	F48B9.8
OG4_18246	ENSG00000099994	SUSD2	sushi domain containing 2	K03H1.5
OG4_17059	ENSG00000104866	LRRC68	leucine rich repeat containing 68	F28C1.3
OG4_18039	ENSG00000155893	ACPL2	acid phosphatase-like 2	ZK792.1
OG4_17989	ENSG00000165714	LOH12CR1	loss of heterozygosity, 12, chromosomal region 1	F59E12.11
OG4_18571	ENSG00000166965	RCCD1	RCC1 domain containing 1	K11D2.1
OG4_17884	ENSG00000139233	LLPH	LLP homolog, long-term synaptic facilitation (Aplysia)	C49H3.3
OG4_16439	ENSG00000196932	TMEM26	transmembrane protein 26	Y119C1B.3
OG4_16720	ENSG00000176915	ANKLE2	ankyrin repeat and LEM domain containing 2	Y55F3BR.8
OG4_17625	ENSG00000164051	CCDC51	coiled-coil domain containing 51	ZC477.3
OG4_17938	ENSG00000168936	TMEM129	transmembrane protein 129	C34F6.7
OG4_17165	ENSG00000174374	WBSCR16	Williams-Beuren syndrome chromosome region 16	W09G3.7
OG4_17976	ENSG00000176018	LYSMD3	LysM, putative peptidoglycan-binding, domain containing 3	F43G9.2
OG4_16944	ENSG00000167904	TMEM68	transmembrane protein 68	Y38C1AA.1
OG4_17719	ENSG00000181982	CCDC149	coiled-coil domain containing 149	F29G6.2
OG4_18945	ENSG00000164244	PRRC1	proline-rich coiled-coil 1	C04G6.4
OG4_16690	ENSG00000177453	MGC42105	Serine/threonine-protein kinase NIM1	F49C5.4
OG4_17333	ENSG00000106443	PHF14	PHD finger protein 14	Y59A8A.2
OG4_16687	ENSG00000112379	KIAA1244	KIAA1244	Y106G6G.2
OG4_17594	ENSG00000160325	C9orf7/CACFD1	calcium channel flower domain containing 1	F20D1.1
OG4_16602	ENSG00000123178	C13orf1/SPRYD7	SPRY domain containing 7	F18H3.1
OG4_16691	ENSG00000204564	C6orf136	Uncharacterized protein C6orf136	C27B7.2
OG4_18595	ENSG00000161939	C17orf49	MLL1/MLL complex subunit C17orf49	Y43F8C.6
OG4_17737	ENSG00000177150	C18orf19	Uncharacterized protein C18orf19	Y56A3A.22
OG4_16264	ENSG00000163683	C4orf34	Uncharacterized protein C4orf34	C34C12.4
OG4_18678	ENSG00000113845	C3orf1/TIMMDC1	Transmembrane protein C3orf1 (Protein M5-14)	Y38F2AR.3
OG4_18277	ENSG00000179152	C3orf23	Uncharacterized protein C3orf23	C35B8.3
OG4_17613	ENSG00000115649	C2orf24/CNPPD1	cyclin Pas1/PHO80 domain containing 1	F09G2.2
OG4_16838	ENSG00000196544	C17orf59	Uncharacterized protein C17orf59	Y37E11B.3
OG4_17644	ENSG00000188493	C19orf54	Putative uncharacterized protein C19orf54	K07A1.3
OG4_16726	ENSG00000106771	C9orf5	Transmembrane protein C9orf5 (Protein CG-2)	M01F1.4
OG4_16416	ENSG00000116685	KIAA2013	KIAA2013	C17H12.2
OG4_16697	ENSG00000164209	SLC25A46	solute carrier family 25, member 46	Y40B1B.8
OG4_18214	ENSG00000104883	PEX11G	peroxisomal biogenesis factor 11 gamma	C47B2.8
OG4_16275	ENSG00000204427	ABHD16A	Protein BAT5 (HLA-B-associated transcript 5)(Protein G5)	F37A4.1
OG4_16699	ENSG00000061794	MRPS35	mitochondrial ribosomal protein S35	Y39B6A.39
OG4_18227	ENSG00000147586	MRPS28	mitochondrial ribosomal protein S28	Y43F8C.8
OG4_18030	ENSG00000102738	MRPS31	mitochondrial ribosomal protein S31	C32A3.2
OG4_17301	ENSG00000131368	MRPS25	mitochondrial ribosomal protein S25	Y55F3AM.1
OG4_17439	ENSG00000062582	MRPS24	mitochondrial ribosomal protein S24	F33D4.8
OG4_17671	ENSG00000181610	MRPS23	mitochondrial ribosomal protein S23	ZK1098.7
OG4_17614	ENSG00000187145	MRPS21	mitochondrial ribosomal protein S21	F29B9.10
OG4_18004	ENSG00000175581	MRPL48	mitochondrial ribosomal protein L48	CD4.3
OG4_17922	ENSG00000116221	MRPL37	mitochondrial ribosomal protein L37	Y48E1B.5
OG4_17815	ENSG00000132313	MRPL35	mitochondrial ribosomal protein L35	M01F1.6
OG4_17700	ENSG00000185608	MRPL40	mitochondrial ribosomal protein L40	F54C4.1
OG4_17946	ENSG00000180992	MRPL14	mitochondrial ribosomal protein L14	no ortholog
Previously uncharacterized genes
OG4_17229	ENSG00000183826	BTBD9	BTB (POZ) domain containing 9	C05C8.6	Enhanced hippocampal long-term potentiation and fear memory in btbd9 mutant mice. (Deandrade et al., 2012) [78]
OG4_18578	ENSG00000108829	LRRC59	leucine rich repeat containing 59	F56A8.3	Nuclear Import of Exogenous FGF1 Requires the ER-Protein LRRC59 and the Importins Kpnalpha1 and Kpnbeta1. (Zhen et al., 2012) [79]
OG4_13913	ENSG00000156218	ADAMTSL3	ADAMTS-like 3	F53B6.2/madd-4	MADD-4 is a secreted cue required for midline-oriented guidance in Caenorhabditis elegans.(Seetharaman et al., 2011) [80]
	ENSG00000178031	ADAMTSL1	ADAMTS-like 1
OG4_17342	ENSG00000090263	MRPS33	mitochondrial ribosomal protein S33	F21D5.8	Cardiomyopathy Is Associated with Ribosomal Protein Gene Haplo-Insufficiency in Drosophila melanogaster.(Casad et al.,2011) [81]
OG4_16428	ENSG00000118518	RNF146	ring finger protein 146	C55A6.1	RNF146 is a poly(ADP-ribose)-directed E3 ligase that regulates axin degradation and Wnt signalling. (Zhang et al., 2011) [82]
				Y105E8A.14
OG4_18208	ENSG00000011295	TTC19	tetratricopeptide repeat domain 19	Y54G11A.8	Mutations in TTC19 cause mitochondrial complex III deficiency and neurological impairment in humans and flies.(Ghezzi et al., 2011) [43]
OG4_16210	ENSG00000204178	TMEM57	transmembrane protein 57/macoilin	D2092.5	Novel and conserved protein macoilin is required for diverse neuronal functions in Caenorhabditis elegans. (Miyara et al., 2011) [41] Macoilin, a conserved nervous system-specific ER membrane protein that regulates neuronal excitability. (Arellano-Carbajal et al., 2011) [42]
OG4_16861	ENSG00000177096	FAM109B	family with sequence similarity 109, member B	Y37D8A.25	The PH domain proteins IPIP27A and B link OCRL1 to receptor recycling in the endocytic pathway.(Noakes et al., 2011) [83]
OG4_18913	ENSG00000174928	C3orf33	Uncharacterized protein C3orf33	F32A11.1	AC3-33, a novel secretory protein, inhibits Elk1 transcriptional activity via ERK pathway. (Hao et al., 2011) [84]
OG4_16222	ENSG00000106524	ANKMY2	ankyrin repeat and MYND domain containing 2	Y48G1A.3	Localization of a guanylyl cyclase to chemosensory cilia requires the novel ciliary MYND domain protein DAF-25.(Jensen et al., 2010) [85] A novel zf-MYND protein, CHB-3, mediates guanylyl cyclase localization to sensory cilia and controls body size of Caenorhabditis elegans. (Fujiwara et al., 2010) [86]
OG4_17691	ENSG00000011114	BTBD7	BTB (POZ) domain containing 7	C39F7.5	Btbd7 regulates epithelial cell dynamics and branching morphogenesis. (Onodera et al., 2010) [87]
OG4_16956	ENSG00000123094	RASSF8	Ras association (RalGDS/AF-6) domain family (N-terminal) member 8	K05B2.2	The RASSF8 candidate tumor suppressor inhibits cell growth and regulates the Wnt and NF-kappaB signaling pathways. (Lock et al., 2010) [88]
OG4_15777	ENSG00000183723	CMTM4	CKLF-like MARVEL transmembrane domain containing 4	F28H1.4	Identification and characterization of CMTM4, a novel gene with inhibitory effects on HeLa cell growth through Inducing G2/M phase accumulation. (Plate et al., 2010) [89]

## Sheet: Sheet1
Table S3: list of uncharacterized genes
ortholog group	H. sapiens			C. elegans	References
	Ensembl Gene ID	Associated Gene Name	Gene description	Sequence Name
OG4_15633	ENSG00000155970	EFHA2	EF-hand domain family, member A2	C56A3.6
	ENSG00000165487	EFHA1	EF-hand domain family, member A1
OG4_17331	ENSG00000204347	BTBD17	BTB (POZ) domain containing 17	W07A12.4
OG4_17742	ENSG00000112419	PHACTR2	phosphatase and actin regulator 2	F26H9.2
OG4_17972	ENSG00000108176	DNAJC12	DnaJ (Hsp40) homolog, subfamily C, member 12	K07F5.16
OG4_17349	ENSG00000155984	TMEM185A	transmembrane protein 185A	Y116A8C.9
OG4_15609	ENSG00000133069	TMCC2	transmembrane and coiled-coil domain family 2	C15H9.4
	ENSG00000172765	TMCC1	transmembrane and coiled-coil domain family 1
OG4_16487	ENSG00000179889	PDXDC1	pyridoxal-dependent decarboxylase domain containing 1	C14H10.3
OG4_15912	ENSG00000137414	FAM8A1	family with sequence similarity 8, member A1	F48B9.8
OG4_18246	ENSG00000099994	SUSD2	sushi domain containing 2	K03H1.5
OG4_17059	ENSG00000104866	LRRC68	leucine rich repeat containing 68	F28C1.3
OG4_18039	ENSG00000155893	ACPL2	acid phosphatase-like 2	ZK792.1
OG4_17989	ENSG00000165714	LOH12CR1	loss of heterozygosity, 12, chromosomal region 1	F59E12.11
OG4_18571	ENSG00000166965	RCCD1	RCC1 domain containing 1	K11D2.1
OG4_17884	ENSG00000139233	LLPH	LLP homolog, long-term synaptic facilitation (Aplysia)	C49H3.3
OG4_16439	ENSG00000196932	TMEM26	transmembrane protein 26	Y119C1B.3
OG4_16720	ENSG00000176915	ANKLE2	ankyrin repeat and LEM domain containing 2	Y55F3BR.8
OG4_17625	ENSG00000164051	CCDC51	coiled-coil domain containing 51	ZC477.3
OG4_17938	ENSG00000168936	TMEM129	transmembrane protein 129	C34F6.7
OG4_17165	ENSG00000174374	WBSCR16	Williams-Beuren syndrome chromosome region 16	W09G3.7
OG4_17976	ENSG00000176018	LYSMD3	LysM, putative peptidoglycan-binding, domain containing 3	F43G9.2
OG4_16944	ENSG00000167904	TMEM68	transmembrane protein 68	Y38C1AA.1
OG4_17719	ENSG00000181982	CCDC149	coiled-coil domain containing 149	F29G6.2
OG4_18945	ENSG00000164244	PRRC1	proline-rich coiled-coil 1	C04G6.4
OG4_16690	ENSG00000177453	MGC42105	Serine/threonine-protein kinase NIM1	F49C5.4
OG4_17333	ENSG00000106443	PHF14	PHD finger protein 14	Y59A8A.2
OG4_16687	ENSG00000112379	KIAA1244	KIAA1244	Y106G6G.2
OG4_17594	ENSG00000160325	C9orf7/CACFD1	calcium channel flower domain containing 1	F20D1.1
OG4_16602	ENSG00000123178	C13orf1/SPRYD7	SPRY domain containing 7	F18H3.1
OG4_16691	ENSG00000204564	C6orf136	Uncharacterized protein C6orf136	C27B7.2
OG4_18595	ENSG00000161939	C17orf49	MLL1/MLL complex subunit C17orf49	Y43F8C.6
OG4_17737	ENSG00000177150	C18orf19	Uncharacterized protein C18orf19	Y56A3A.22
OG4_16264	ENSG00000163683	C4orf34	Uncharacterized protein C4orf34	C34C12.4
OG4_18678	ENSG00000113845	C3orf1/TIMMDC1	Transmembrane protein C3orf1 (Protein M5-14)	Y38F2AR.3
OG4_18277	ENSG00000179152	C3orf23	Uncharacterized protein C3orf23	C35B8.3
OG4_17613	ENSG00000115649	C2orf24/CNPPD1	cyclin Pas1/PHO80 domain containing 1	F09G2.2
OG4_16838	ENSG00000196544	C17orf59	Uncharacterized protein C17orf59	Y37E11B.3
OG4_17644	ENSG00000188493	C19orf54	Putative uncharacterized protein C19orf54	K07A1.3
OG4_16726	ENSG00000106771	C9orf5	Transmembrane protein C9orf5 (Protein CG-2)	M01F1.4
OG4_16416	ENSG00000116685	KIAA2013	KIAA2013	C17H12.2
OG4_16697	ENSG00000164209	SLC25A46	solute carrier family 25, member 46	Y40B1B.8
OG4_18214	ENSG00000104883	PEX11G	peroxisomal biogenesis factor 11 gamma	C47B2.8
OG4_16275	ENSG00000204427	ABHD16A	Protein BAT5 (HLA-B-associated transcript 5)(Protein G5)	F37A4.1
OG4_16699	ENSG00000061794	MRPS35	mitochondrial ribosomal protein S35	Y39B6A.39
OG4_18227	ENSG00000147586	MRPS28	mitochondrial ribosomal protein S28	Y43F8C.8
OG4_18030	ENSG00000102738	MRPS31	mitochondrial ribosomal protein S31	C32A3.2
OG4_17301	ENSG00000131368	MRPS25	mitochondrial ribosomal protein S25	Y55F3AM.1
OG4_17439	ENSG00000062582	MRPS24	mitochondrial ribosomal protein S24	F33D4.8
OG4_17671	ENSG00000181610	MRPS23	mitochondrial ribosomal protein S23	ZK1098.7
OG4_17614	ENSG00000187145	MRPS21	mitochondrial ribosomal protein S21	F29B9.10
OG4_18004	ENSG00000175581	MRPL48	mitochondrial ribosomal protein L48	CD4.3
OG4_17922	ENSG00000116221	MRPL37	mitochondrial ribosomal protein L37	Y48E1B.5
OG4_17815	ENSG00000132313	MRPL35	mitochondrial ribosomal protein L35	M01F1.6
OG4_17700	ENSG00000185608	MRPL40	mitochondrial ribosomal protein L40	F54C4.1
OG4_17946	ENSG00000180992	MRPL14	mitochondrial ribosomal protein L14	no ortholog
Previously uncharacterized genes
OG4_16210	ENSG00000204178	TMEM57	transmembrane protein 57/macoilin	D2092.5	Novel and conserved protein macoilin is required for diverse neuronal functions in Caenorhabditis elegans. (Miyara et al., 2011) [42] Macoilin, a conserved nervous system-specific ER membrane protein that regulates neuronal excitability. (Arellano-Carbajal et al., 2011) [43]
OG4_18208	ENSG00000011295	TTC19	tetratricopeptide repeat domain 19	Y54G11A.8	Mutations in TTC19 cause mitochondrial complex III deficiency and neurological impairment in humans and flies.(Ghezzi et al., 2011) [44]
OG4_16222	ENSG00000106524	ANKMY2	ankyrin repeat and MYND domain containing 2	Y48G1A.3	Localization of a guanylyl cyclase to chemosensory cilia requires the novel ciliary MYND domain protein DAF-25.(Jensen et al., 2010) [78] A novel zf-MYND protein, CHB-3, mediates guanylyl cyclase localization to sensory cilia and controls body size of Caenorhabditis elegans. (Fujiwara et al., 2010) [79]
OG4_17691	ENSG00000011114	BTBD7	BTB (POZ) domain containing 7	C39F7.5	Btbd7 regulates epithelial cell dynamics and branching morphogenesis. (Onodera et al., 2010) [80]
OG4_16956	ENSG00000123094	RASSF8	Ras association (RalGDS/AF-6) domain family (N-terminal) member 8	K05B2.2	The RASSF8 candidate tumor suppressor inhibits cell growth and regulates the Wnt and NF-kappaB signaling pathways. (Lock et al., 2010) [81]
OG4_15777	ENSG00000183723	CMTM4	CKLF-like MARVEL transmembrane domain containing 4	F28H1.4	Identification and characterization of CMTM4, a novel gene with inhibitory effects on HeLa cell growth through Inducing G2/M phase accumulation. (Plate et al., 2010) [82]
OG4_13913	ENSG00000156218	ADAMTSL3	ADAMTS-like 3	F53B6.2/madd-4	MADD-4 is a secreted cue required for midline-oriented guidance in Caenorhabditis elegans.(Seetharaman et al., 2011) [83]
	ENSG00000178031	ADAMTSL1	ADAMTS-like 1
OG4_17342	ENSG00000090263	MRPS33	mitochondrial ribosomal protein S33	F21D5.8	Cardiomyopathy Is Associated with Ribosomal Protein Gene Haplo-Insufficiency in Drosophila melanogaster.(Casad et al.,2011) [84]
OG4_16428	ENSG00000118518	RNF146	ring finger protein 146	C55A6.1	RNF146 is a poly(ADP-ribose)-directed E3 ligase that regulates axin degradation and Wnt signalling. (Zhang et al., 2011) [85]
				Y105E8A.14
OG4_16861	ENSG00000177096	FAM109B	family with sequence similarity 109, member B	Y37D8A.25	The PH domain proteins IPIP27A and B link OCRL1 to receptor recycling in the endocytic pathway.(Noakes et al., 2011) [86]
OG4_18913	ENSG00000174928	C3orf33	Uncharacterized protein C3orf33	F32A11.1	AC3-33, a novel secretory protein, inhibits Elk1 transcriptional activity via ERK pathway. (Hao et al., 2011) [87]
OG4_17229	ENSG00000183826	BTBD9	BTB (POZ) domain containing 9	C05C8.6	Enhanced hippocampal long-term potentiation and fear memory in btbd9 mutant mice. (Deandrade et al., 2012) [88]
OG4_18578	ENSG00000108829	LRRC59	leucine rich repeat containing 59	F56A8.3	Nuclear Import of Exogenous FGF1 Requires the ER-Protein LRRC59 and the Importins Kpnalpha1 and Kpnbeta1. (Zhen et al., 2012) [89]
