# Supplementary material for: Identification of 526 Conserved Metazoan Genetic Innovations Exposes a New Role for Cofactor E-like in Neuronal Microtubule Homeostasis
Source: PLoS Genet. 2013 Oct 3;9(10):e1003804. doi: 10.1371/journal.pgen.1003804 (PMC3789837; doi:10.1371/journal.pgen.1003804)
Supplement: Table S5 — Metazoan-specific genes associated with human diseases. (XLS) [file pgen.1003804.s012.xls]

## Sheet: human diseases
Ensembl Gene ID	Ensembl protein ID	Gene name	C. elegans orthologs	OMIM accession	OMIM description
ENSG00000100815	ENSP00000267622	TRIP11	WBGene00013743	200600	ACHONDROGENESIS TYPE IA
ENSG00000138696	ENSP00000401907	BMPR1B	WBGene00004860	609441, 112600	ACROMESOMELIC CHONDRODYSPLASIA WITH GENITAL ANOMALIES, BRACHYDACTYLY TYPE A2
ENSG00000196914	ENSP00000380942	ARHGEF12	WBGene00006468	601626	ACUTE MYELOID LEUKEMIA
ENSG00000145012	ENSP00000318089	LPP	WBGene00006999	601626	ACUTE MYELOID LEUKEMIA
ENSG00000120948	ENSP00000240185	TARDBP	WBGene00006514	612069	AMYOTROPHIC LATERAL SCLEROSIS 10 WITH OR WITHOUT FRONTOTEMPORAL DEMENTIA AND WITH TDP43 INCLUSIONS
ENSG00000007372	ENSP00000404100	PAX6	WBGene00006870	106210, 604229, 206700, 148190, 120200, 165550	ANIRIDIA, PETERS ANOMALY, ANIRIDIA WITH CEREBELLAR ATAXIA AND MENTAL RETARDATION, HEREDITARY KERATITIS, OCULAR COLOBOMA, BILATERAL OPTIC NERVE HYPOPLASIA
ENSG00000105991	ENSP00000343246	HOXA1	WBGene00000437	601536	ATHABASKAN BRAINSTEM DYSGENESIS SYNDROME
ENSG00000164532	ENSP00000386170	TBX20	WBGene00003106	611363	ATRIAL SEPTAL DEFECT 4
ENSG00000113368	ENSP00000261366	LMNB1	WBGene00003052; WBGene00002050; WBGene00002051; WBGene00002052; WBGene00003485	169500	AUTOSOMAL DOMINANT ADULT-ONSET DEMYELINATING LEUKODYSTROPHY
ENSG00000070018	ENSP00000261349	LRP6	WBGene00003071; WBGene00003072	610947	AUTOSOMAL DOMINANT CORONARY ARTERY DISEASE 2
ENSG00000091010	ENSP00000230732	POU4F3	WBGene00006818	602459	AUTOSOMAL DOMINANT DEAFNESS 15
ENSG00000083307	ENSP00000251808	GRHL2	WBGene00001707	608641	AUTOSOMAL DOMINANT DEAFNESS 28
ENSG00000165091	ENSP00000379538	TMC1	WBGene00015177; WBGene00020490	606705, 600974	AUTOSOMAL DOMINANT DEAFNESS 36, AUTOSOMAL DOMINANT DEAFNESS 7
ENSG00000160789	ENSP00000357283	LMNA	WBGene00003052; WBGene00002050; WBGene00002051; WBGene00002052; WBGene00003485	181350, 115200, 159001, 605588, 248370, 176670, 212112, 610140	AUTOSOMAL DOMINANT EMERY-DREIFUSS MUSCULAR DYSTROPHY, DILATED CARDIOMYOPATHY 1A, LIMB-GIRDLE MUSCULAR DYSTROPHY TYPE 1B, AXONAL CHARCOT-MARIE-TOOTH DISEASE TYPE 2B1, MANDIBULOACRAL DYSPLASIA WITH TYPE A LIPODYSTROPHY, HUTCHINSON-GILFORD PROGERIA SYNDROME, DILATED CARDIOMYOPATHY WITH HYPERGONADOTRIPIC HYPOGONADISM, SLOVENIAN TYPE HEART-HAND SYNDROME
ENSG00000130164	ENSP00000252444	LDLR	WBGene00020481	143890	AUTOSOMAL DOMINANT HYPERCHOLESTEROLEMIA
ENSG00000197283	ENSP00000403636	SYNGAP1	WBGene00001516	612621	AUTOSOMAL DOMINANT MENTAL RETARDATION
ENSG00000136827	ENSP00000345719	TOR1A	WBGene00003870; WBGene00006597; WBGene00006598	128100	AUTOSOMAL DOMINANT TORSION DYSTONIA 1
ENSG00000171680	ENSP00000366977	PLEKHG5	WBGene00006476	611067	AUTOSOMAL RECESSIVE DISTAL SPINAL MUSCULAR ATROPHY
ENSG00000158828	ENSP00000364204	PINK1	WBGene00017137	605909	AUTOSOMAL RECESSIVE EARLY-ONSET PARKINSON DISEASE
ENSG00000185345	ENSP00000355865	PARK2	WBGene00003967	600116	AUTOSOMAL RECESSIVE JUVENILE PARKINSON DISEASE
ENSG00000081087	ENSP00000193322	OSTM1	WBGene00009627	259720	AUTOSOMAL RECESSIVE OSTEOPETROSIS 5
ENSG00000169071	ENSP00000364860	ROR2	WBGene00000289	268310	AUTOSOMAL RECESSIVE ROBINOW SYNDROME
ENSG00000197912	ENSP00000268704	SPG7	WBGene00021425	607259	AUTOSOMAL RECESSIVE SPASTIC PARAPLEGIA 7
ENSG00000114739	ENSP00000340361	ACVR2B	WBGene00000900	613751	AUTOSOMAL VISCERAL HETEROTAXY 4
ENSG00000126778	ENSP00000247182	SIX1	WBGene00000454	608389, 605192	BRANCHIOOTIC SYNDROME 3, DEAFNESS, AUTOSOMAL DOMINANT 23
ENSG00000147852	ENSP00000371532	VLDLR	WBGene00020481	224050	CEREBELLAR ATAXIA, MENTAL RETARDATION AND DYSEQUILIBRIUM SYNDROME 1
ENSG00000133812	ENSP00000256190	SBF2	WBGene00003477	604563	CHARCOT-MARIE-TOOTH DISEASE TYPE 4B2
ENSG00000180398	ENSP00000386651	MCFD2	WBGene00010075; WBGene00011439	613625	COMBINED DEFICIENCY OF FACTOR V AND FACTOR VIII
ENSG00000107187	ENSP00000360811	LHX3	WBGene00000438	262600	COMBINED PITUITARY HORMONE DEFICIENCY 3
ENSG00000121454	ENSP00000263726	LHX4	WBGene00000438	262700	COMBINED PITUITARY HORMONE DEFICIENCY 4
ENSG00000007062	ENSP00000415481	PROM1	WBGene00008571	612657, 612095, 608051, 603786	CONE-ROD DYSTROPHY 12, RETINITIS PIGMENTOSA 41, RETINAL MACULAR DYSTROPHY 2, STARGARDT DISEASE 4
ENSG00000079841	ENSP00000264839	RIMS1	WBGene00006750	603649	CONE-ROD DYSTROPHY 7
ENSG00000139352	ENSP00000266744	ASCL1	WBGene00001950; WBGene00001958	209880	CONGENITAL CENTRAL HYPOVENTILATION SYNDROME
ENSG00000086062	ENSP00000369055	B4GALT1	WBGene00000269	607091	CONGENITAL DISORDER OF GLYCOSYLATION TYPE IId
ENSG00000187323	ENSP00000389140	DCC	WBGene00006776	157600	CONGENITAL MIRROR MOVEMENTS
ENSG00000135424	ENSP00000343009	ITGA7	WBGene00002081	613204	CONGENITAL MUSCULAR DYSTROPHY
ENSG00000070748	ENSP00000337103	CHAT	WBGene00000481	254210	CONGENITAL MYASTHENIC SYNDROME ASSOCIATED WITH EPISODIC APNEA
ENSG00000134160	ENSP00000380897	TRPM1	WBGene00001796; WBGene00001651; WBGene00001795	613216	CONGENITAL STATIONARY NIGHT BLINDNESS TYPE 1C
ENSG00000174469	ENSP00000354778	CNTNAP2	WBGene00003772	610042	CORTICAL DYSPLASIA-FOCAL EPILEPSY
ENSG00000068078	ENSP00000420533	FGFR3	WBGene00001184	612247, 610474, 603956, 114500, 109800, 602849, 187600, 187601, 149730, 162900, 100800	CROUZON SYNDROME WITH ACANTHOSIS NIGRICANS, CATSHL SYNDROME, CERVICAL CANCER, COLORECTAL CANCER, BLADDER CANCER, MUENKE SYNDROME, THANATOPHORIC DYSPLASIA TYPE I, THANATOPHORIC DYSPLASIA TYPE II, LADD SYNDROME, KERATINOCYTIC NONEPIDERMOLYTIC NEVUS, ACHONDROPLASIA
ENSG00000135446	ENSP00000257904	CDK4	WBGene00000406	609048	CUTANEOUS MALIGNANT MELANOMA
ENSG00000123066	ENSP00000281928	MED13L	WBGene00002295	608808	DEXTRO-LOOPED TRANSPOSITION OF THE GREAT ARTERIES 1
ENSG00000184058	ENSP00000331791	TBX1	WBGene00003376	188400, 192430, 217095	DIGEORGE SYNDROME, VELOCARDIOFACIAL SYNDROME, CONOTRUNCAL HEART MALFORMATIONS
ENSG00000130595	ENSP00000380476	TNNT3	WBGene00003495; WBGene00006589; WBGene00006587; WBGene00006588	601680	DISTAL ARTHROGRYPOSIS TYPE 2B
ENSG00000081479	ENSP00000263816	LRP2	WBGene00003071; WBGene00003072	222448	DONNAI-BARROW SYNDROME
ENSG00000101115	ENSP00000217086	SALL4	WBGene00004773	607323, 147750	DUANE-RADIAL RAY SYNDROME, IVIC SYNDROME
ENSG00000177542	ENSP00000322020	SLC25A22	WBGene00008979	609304	EARLY INFANTILE EPILEPTIC ENCEPHALOPATHY 3
ENSG00000159023	ENSP00000345259	EPB41	WBGene00001488	611804	ELLIPTOCYTOSIS 1
ENSG00000091409	ENSP00000264106	ITGA6	WBGene00002081	226730	EPIDERMOLYSIS BULLOSA JUNCTIONALIS
ENSG00000186153	ENSP00000386161	WWOX	WBGene00017082; WBGene00017131; WBGene00000971	133239	ESOPHAGEAL CANCER
ENSG00000151702	ENSP00000339627	FLI1	WBGene00020368	612219	EWING SARCOMA
ENSG00000157554	ENSP00000414150	ERG	WBGene00020368	612219	EWING SARCOMA
ENSG00000162337	ENSP00000294304	LRP5	WBGene00003071; WBGene00003072	601813, 607636, 607634, 166710, 259770, 144750	EXUDATIVE VITREORETINOPATHY 4, VAN BUCHEM DISEASE TYPE 2, AUTOSOMAL DOMINANT OSTEOPETROSIS 1, OSTEOPOROSIS, OSTEOPOROSIS-PSEUDOGLIOMA SYNDROME, HYPEROSTOSIS CORTICALIS GENERALISATA WITH TORUS PALATINUS
ENSG00000142192	ENSP00000284981	APP	WBGene00000149	104300, 605714	FAMILIAL ALZHEIMER DISEASE, APP-RELATED CEREBRAL AMYLOID ANGIOPATHY
ENSG00000173801	ENSP00000377508	JUP	WBGene00001979	611528, 601214	FAMILIAL ARRHYTHMOGENIC RIGHT VENTRICULAR DYSPLASIA 12, NAXOS DISEASE
ENSG00000116016	ENSP00000263734	EPAS1	WBGene00001851	611783	FAMILIAL ERYTHROCYTOSIS 4
ENSG00000154134	ENSP00000380903	ROBO3	WBGene00004729	607313	FAMILIAL HORIZONTAL GAZE PALSY WITH PROGRESSIVE SCOLIOSIS
ENSG00000119139	ENSP00000366453	TJP2	WBGene00013683	607748	FAMILIAL HYPERCHOLANEMIA
ENSG00000118194	ENSP00000404134	TNNT2	WBGene00003495; WBGene00006589; WBGene00006587; WBGene00006588	612422, 115195, 601494	FAMILIAL RESTRICTIVE CARDIOMYOPATHY 3, FAMILIAL HYPERTROPHIC CARDIOMYOPATHY 2, DILATED CARDIOMYOPATHY 1D
ENSG00000102312	ENSP00000322304	PORCN	WBGene00003394	305600	FOCAL DERMAL HYPOPLASIA
ENSG00000186868	ENSP00000340820	TAU	WBGene00004212	600274, 601104, 172700	FRONTOTEMPORAL DEMENTIA WITH OR WITHOUT PARKINSONISM, PROGRESSIVE SUPRANUCLEAR PALSY 1, PICK DISEASE
ENSG00000148516	ENSP00000319248	ZEB1	WBGene00006970	613270	FUCHS ENDOTHELIAL CORNEAL DYSTROPHY 6
ENSG00000102893	ENSP00000313504	PHKB	WBGene00022058	261750	GLYCOGEN STORAGE DISEASE Ixb
ENSG00000156873	ENSP00000329968	PHKG2	WBGene00021753	613027	GLYCOGEN STORAGE DISEASE Ixc
ENSG00000173757	ENSP00000293328	STAT5B	WBGene00013111	245590	GROWTH HORMONE INSENSITIVITY WITH IMMUNODEFICIENCY
ENSG00000168036	ENSP00000385604	CTNNB1	WBGene00001979	114500, 167000, 132600	HEPATOCELLULAR CARCINOMA, OVARIAN CANCER, PILOMATRIXOMA
ENSG00000136352	ENSP00000346879	NKX2-1	WBGene00000447	118700, 610978	HERDITARY BENIGN CHOREA, CHOREOATHETOSIS, HYPOTHYROIDISM, AND NEONATAL RESPIRATORY DISTRESS
ENSG00000076351	ENSP00000395653	SLC46A1	WBGene00021159	229050	HEREDITARY FOLATE MALABSORPTION
ENSG00000138083	ENSP00000260653	SIX3	WBGene00000453	157170	HOLOPROSENCEPHALY 2
ENSG00000043355	ENSP00000365514	ZIC2	WBGene00004335	609637	HOLOPROSENCEPHALY 5
ENSG00000198910	ENSP00000359077	L1CAM	WBGene00002243; WBGene00004732	307000, 303350, 304100	HYDROCEPHALUS DUE TO CONGENITAL STENOSIS OF AQUEDUCT OF SYLVIUS, MASA SYNDROME, PARTIAL AGENESIS OF CORPUS CALLOSUM
ENSG00000109163	ENSP00000226413	GNRHR	WBGene00018798	146110	HYPOGONADOTROPIC HYPOGONADISM
ENSG00000122591	ENSP00000403396	FAM126A	WBGene00017037	610532	HYPOMYELINATING LEUKODYSTROPHY 5
ENSG00000119121	ENSP00000354006	TRPM6	WBGene00001796; WBGene00001651; WBGene00001795	602014	INTESTINAL HYPOMAGNESEMIA 1
ENSG00000184302	ENSP00000328596	SIX6	WBGene00000453	212550	ISOLATED MICROPHTHALMIA WITH CATARACT 2
ENSG00000107779	ENSP00000224764	BMPR1A	WBGene00004860	174900	JUVENILE POLYPOSIS SYNDROME
ENSG00000011201	ENSP00000262648	KAL1	WBGene00002181	308700	KALLMANN SYNDROME 1
ENSG00000077782	ENSP00000380280	FGFR1	WBGene00001184	147950, 101600, 166250, 146110, 190440	KALLMANN SYNDROME 2, PFEIFFER SYNDROME, OSTEOGLOPHONIC DYSPLASIA, HYPOGONADOTROPIC HYPOGONADISM, NONSYNDROMIC TRIGONOCEPHALY
ENSG00000096696	ENSP00000369129	DSP	WBGene00006876	612908, 607655, 605676, 609638, 125647	KERATOSIS PALMOPLANTARIS STRIATA II, SKIN FRAGILITY-WOOLY HAIR SYNDROME, DILATED CARDIOMYOPATHY WITH WOOLY HAIR AND KERATODERMA, LETHAL ACANTHOLYTIC EPIDERMOLYSIS BULLOSA, ARRHYTHMOGENIC RIGHT VENTRICULAR DYSPLASIA 8
ENSG00000101311	ENSP00000217289	FERMT1	WBGene00006836	173650	KINDLER SYNDROME
ENSG00000109339	ENSP00000352157	MAPK10	WBGene00002178	606369	LENNOX-GASTAUD TYPE EPILEPTIC ENCEPHALOPATHY
ENSG00000132155	ENSP00000401888	RAF1	WBGene00003030	611554, 611553	LEOPARD SYNDROME 2, NOONAN SYNDROME 5
ENSG00000157764	ENSP00000288602	BRAF	WBGene00003030	613707, 613706, 605027, 211980, 114500, 115150	LEOPARD SYNDROME 3, NOONAN SYNDROME 7, FAMILIAL NON-HODGKIN LYMPHOMA, LUNG CANCER, COLORECTAL CANCER, CARDIOFACIOCUTANEOUS SYNDROME
ENSG00000065361	ENSP00000267101	ERBB3	WBGene00002299	607598	LETHAL CONGENITAL CONTRACTURE SYNDROME 2
ENSG00000160255	ENSP00000380955	ITGB2	WBGene00003930	116920	LEUKOCYTE ADHESION DEFICIENCY TYPE 1
ENSG00000138039	ENSP00000294954	LHCGR	WBGene00008239	238320, 176410	LEYDIG CELL HYPOPLASIA TYPE I
ENSG00000163069	ENSP00000370839	SGCB	WBGene00019277	604286	LIMB-GIRDLE MUSCULAR DYSTROPHY TYPE 2E
ENSG00000178209	ENSP00000323856	PLEC	WBGene00006876	613723, 612138	LIMB-GIRDLE MUSCULAR DYSTROPHY TYPE 2Q, EPIDERMOLYSIS BULLOSA SIMPLEX WITH MUSCULAR DYSTROPHY
ENSG00000106799	ENSP00000364133	TGFBR1	WBGene00000897	609192, 608967, 132800	LOEYS-DIETZ SYNDROME TYPE 1A, LOEYS-DIETZ SYNDROME TYPE 2A, SUSCEPTIBLILITY TO MULTIPLE SELF-HEALING SQUAMOUS EPITHELIOMA
ENSG00000146648	ENSP00000275493	EGFR	WBGene00002299	211980	LUNG CANCER
ENSG00000101076	ENSP00000343807	HNF4A	WBGene00003654; WBGene00003659; WBGene00003639	606391, 125853	MATURITY-ONSET DIABETES OF THE YOUNG 1, NONINSULIN-DEPENDENT DIABETES MELLITUS
ENSG00000107611	ENSP00000367064	CUBN	WBGene00013855	261100	MEGALOBLASTIC ANEMIA 1
ENSG00000147044	ENSP00000367405	CASK	WBGene00002991	300749	MENTAL RETARDATION AND MICROCEPHALY WITH PONTINE AND CEREBELLAR HYPOPLASIA
ENSG00000169554	ENSP00000302501	ZEB2	WBGene00006970	235730	MOWAT-WILSON SYNDROME
ENSG00000114378	ENSP00000378576	HYAL1	WBGene00011923	601492	MUCOPOLYSACCHARIDOSIS TYPE IX
ENSG00000162552	ENSP00000290167	WNT4	WBGene00000857	158330, 611812	MULLERIAN APLASIA AND HYPERANDROGE, SERKAL SYNDROME
ENSG00000172071	ENSP00000307235	EIF2AK3	WBGene00003970	226980	MULTIPLE EPIPHYSEAL DYSPLASIA WITH EARLY-ONSET DIABETES MELLITUS
ENSG00000138379	ENSP00000260950	MSTN	WBGene00000903	614160	MUSCLE HYPERTROPHY
ENSG00000122367	ENSP00000401437	LDB3	No orthologs found	609452, 601493	MYOFIBRILLAR MYOPATHY, DILATED CARDIOMYOPATHY 1C
ENSG00000109846	ENSP00000227251	CRYAB	WBGene00002021; WBGene00002015; WBGene00002017; WBGene00004798; WBGene00002016; WBGene00008592	608810, 613763	MYOFIBRILLAR MYOPATHY, POSTERIOR POLAR CATARACT 2
ENSG00000136944	ENSP00000362573	LMX1B	WBGene00002988	161200	NAIL-PATELLA SYNDROME
ENSG00000120903	ENSP00000385026	CHRNA2	WBGene00006797	610353	NOCTURNAL FRONTAL LOBE EPILEPSY
ENSG00000101204	ENSP00000359285	CHRNA4	WBGene00006797	600513	NOCTURNAL FRONTAL LOBE EPILEPSY1,
ENSG00000165409	ENSP00000298171	TSHR	WBGene00008239	275200, 609152, 603373	NONGOITROUS CONGENITAL HYPERTHYROIDISM 1, NONAUTOIMMUNE HYPERTHYROIDISM, FAMLILIAL GESTATIONAL HYPERTHYROIDISM
ENSG00000162676	ENSP00000359357	GFI1	WBGene00003909	607847, 613107	NONIMMUNE CHRONIC IDIOPATHIC NEUTROPENIA OF ADULTS, SEVERE CONGENITAL AUTOSOMAL DOMINANT NEUTROPENIA 2
ENSG00000183098	ENSP00000366246	GPC6	WBGene00001687; WBGene00007284	258315	OMODYSPLASIA 1
ENSG00000170820	ENSP00000384708	FSHR	WBGene00008239	608115, 233300	OVARIAN HYPERSTIMULATION SYNDROME, OVARIAN DYSGENESIS 1
ENSG00000075891	ENSP00000359319	PAX2	WBGene00001204; WBGene00003938	120330	PAPILLORENAL SYNDROME
ENSG00000164093	ENSP00000304169	PITX2	WBGene00006766	604229, 180550, 180500, 137600	PETERS ANOMALY, RING DERMOID OF CORNEA, AXENFELD-RIEGER SYNDROME TYPE 1, IRIDOGONIODYSGENESIS TYPE 2
ENSG00000172037	ENSP00000388325	LAMB2	WBGene00002247	609049	PIERSON SYNDROME
ENSG00000139174	ENSP00000398947	PRICKLE1	WBGene00022727	612437	PROGRESSIVE MYOCLONIC EPILEPSY 1B
ENSG00000042429	ENSP00000251871	MED17	WBGene00007017	613668	PROGRESSIVE POSTNATAL MICROCEPHALY WITH SEIZURES AND BRAIN ATROPHY
ENSG00000133216	ENSP00000383053	EPHB2	WBGene00006868	603688	PROSTATE CANCER/BRAIN CANCER SUSCEPTIBILITY
ENSG00000087460	ENSP00000360141	GNAS	WBGene00001745	612463, 103580, 603233, 612462, 102200, 166350, 174800, 219090	PSEUDOPSEUDOHYPOPARATHYROIDISM, PSEUDOHYPOPARATHYROIDISM TYPE IA, PSEUDOHYPOPARATHYROIDISM TYPE IB, PSEUDOHYPOPARATHYROIDISM TYPE IC, GROWTH HORMONE-SECRETING PITUITARY ADENOMA, PROGRESSIVE OSSEOUS HETEROPLASIA, MCCUNE-ALBRIGHT SYNDROME, ACTH-SECRETING PITUITARY ADENOMA,
ENSG00000159640	ENSP00000290866	ACE	WBGene00000039	267430, 612624	RENAL TUBULAR DYSGENESIS, SUSCEPTIBILITY TO MICROVASCULAR COMPLICATIONS OF DIABETES 3
ENSG00000151062	ENSP00000372169	CACNA2D4	WBGene00006772	610478	RETINAL CONE DYSTROPHY 4
ENSG00000009709	ENSP00000364524	PAX7	WBGene00003939	268220	RHABDOMYOSARCOMA 2
ENSG00000135903	ENSP00000375921	PAX3	WBGene00003939	268220, 193500, 148820, 122880	RHABDOMYOSARCOMA 2, WAARDENBURG SYNDROME TYPE 1, WAARDENBURG SYNDROME TYPE 3, CRANIOFACIAL-DEAFNESS-HAND SYNDROME
ENSG00000122691	ENSP00000242261	TWIST1	WBGene00001953	180750, 123100, 101400	ROBINOW-SORAUF SYNDROME, CRANIOSYNOSTOSIS TYPE 1, SAETHRE-CHOTZEN SYNDROME
ENSG00000173218	ENSP00000347672	VANGL1	WBGene00015171	600145, 182940	SACRAL DEFECT WITH ANTERIOR MENINGOCELE, NEURAL TUBE DEFECTS
ENSG00000066468	ENSP00000309878	FGFR2	WBGene00001184	609579, 101600, 101200, 123500, 123150, 149730, 137215, 123790, 207410	SCAPHOCEPHALY, MAXILLARY RETRUSION, AND MENTAL RETARDATION, PFEIFFER SYNDROME, APERT SYNDROME, CROUZON SYNDROME, JACKSON-WEISS SYNDROME, LADD SYNDROME, HEREDITARY DIFFUSE GASTRIC CANCER, BEARE-STEVENSON CUTIS GYRATA SYNDROME, ANXLEY-BIXLER SYNDROME WITHOUT GENITAL ANOMALIES OR DISORDERED STEROIDOGENESIS
ENSG00000142798	ENSP00000363827	HSPG2	WBGene00006787	255800, 224410	SCHWARTZ-JAMPEL SYNDROME TYPE 1, SILVERMAN-HANDMAKER TYPE DYSSEGMENTAL DYSPLASIA
ENSG00000162733	ENSP00000356899	DDR2	WBGene00017381	271665	SHORT LIMB HAND TYPE SPONDYLOMETAEPIPHYSEAL DYSPLASIA
ENSG00000141736	ENSP00000269571	ERBB2	WBGene00002299	137800, 137215, 211980	SOMATIC GLIOBLASTOMA, SOMATIC GASTRIC CANCER, SOMATIC ADENOCARCINOMA OF LUNG
ENSG00000128573	ENSP00000386200	FOXP2	WBGene00001439	602081	SPEECH-LANGUAGE DISORDER 1
ENSG00000131398	ENSP00000434241	KCNC3	WBGene00001202; WBGene00004793; WBGene00008819	605259	SPINOCEREBELLAR ATAXIA 13
ENSG00000176619	ENSP00000327054	LMNB2	WBGene00003052; WBGene00002050; WBGene00002051; WBGene00002052; WBGene00003485	608709	SUSCEPTIBILITY TO AQUIRED PARTIAL LIPODYSTROPHY
ENSG00000166206	ENSP00000308725	GABRB3	WBGene00001512	612269	SUSCEPTIBILITY TO CHILDHOOD ABSENCE EPILEPSY
ENSG00000181449	ENSP00000323588	SOX2	WBGene00004949	206900	SYNDROMIC MICROPHTHALMIA 3
ENSG00000125378	ENSP00000245451	BMP4	No orthologs found	607932	SYNDROMIC MICROPHTHALMIA 6
ENSG00000077942	ENSP00000385521	FBLN1	WBGene00001403	608180	SYNPOLYDACTYLY 2
ENSG00000005961	ENSP00000262407	ITGA2B	WBGene00003929	273800	THROMBASTHENIA OF GLANZMANN AND NAEGELI
ENSG00000178852	ENSP00000262017	ITGB3	WBGene00003930	273800	THROMBASTHENIA OF GLANZMANN AND NAEGELI
ENSG00000140274	ENSP00000319705	DUOXA2	WBGene00015519	274900	THYROID DYSHORMONOGENESIS 5
ENSG00000103449	ENSP00000251020	SALL1	WBGene00004773	107480	TOWNES-BROCKS SYNDROME
ENSG00000135111	ENSP00000257566	TBX3	WBGene00006543	181450	ULNAR-MAMMARY SYNDROME
ENSG00000185008	ENSP00000327536	ROBO2	WBGene00004729	610878	VESICOURETERAL REFLUX 2
ENSG00000019549	ENSP00000020945	SNAI2	WBGene00019299	608890, 172800	WAARDENBURG SYNDROME TYPE 2D, PIEBALD TRAIT
ENSG00000196767	ENSP00000362296	POU3F4	WBGene00000431	304400	X-LINKED DEAFNESS 2
ENSG00000129675	ENSP00000250617	ARHGEF6	WBGene00010776	300436	X-LINKED MENTAL RETARDATION 46
ENSG00000182220	ENSP00000367697	ATP6AP2	WBGene00010993	300423	X-LINKED MENTAL RETARDATION WITH EPILEPSY
ENSG00000156925	ENSP00000287538	ZIC3	WBGene00004335	306955	X-LINKED VISCERAL HETEROTAXY 1
