# Supplementary material for: Identification of 526 Conserved Metazoan Genetic Innovations Exposes a New Role for Cofactor E-like in Neuronal Microtubule Homeostasis
Source: PLoS Genet. 2013 Oct 3;9(10):e1003804. doi: 10.1371/journal.pgen.1003804 (PMC3789837; doi:10.1371/journal.pgen.1003804)
Supplement: Table S6 — Novel expression patterns of a subset of metazoan-specific genes. (XLS) [file pgen.1003804.s013.xls]

## Sheet: expression pattern
Ensembl Gene ID	Human gene name	C. elegans Gene ID	C. elegans gene name	Sequence name	Expression pattern in C. elegans (transcriptional GFP construct)	Expression categorie(s)
ENSP00000020945	SNAI2	WBGene00019299	K02D7.2	K02D7.2	weak expression, PHA, PHB, 2 pairs of amphid neurons	neuron
ENSP00000225171	DNAJC12	WBGene00010640	K07F5.16	K07F5.16	very weak expression; hypodermis, gut, pharyngeal muscle, 1-2 head neurons	hypoderm, intestine, muscle, neuron
ENSP00000225972	LRRC59	WBGene00010139	F56A8.3	F56A8.3	gut, rectal glands, PVT, 1 pair of amphid neurons	intestine, secretory/excretory, neuron
ENSP00000259339; ENSP00000345719	TOR1A; TOR1B	WBGene00003870	ooc-5	C18E9.11	weak expression, pharynx: pm6-8, mc1-3, some glands, pharyngo-intestinal valve, gut, rectal glands, body wall muscle (adult only), in young larvae: unidentified head cell (head mesodermal cell?), CAN	muscle, intestine, secretory/excretory, neuron
ENSP00000259339; ENSP00000412574	TOR1A; TOR1B	WBGene00006597	tor-1	Y37A1B.12	weak expression in anal depressor and stomatointestinal muscle, head mesodermal cell, 1-2 head neurons	neuron, muscle
ENSP00000260983; ENSP00000379228	HECW2; HECW1	WBGene00009738	F45H7.6	F45H7.6	OLLs(?): strong, some of SMB/SMD, ALN(?) and PLN(?), a few more unidentified head neurons	neuron
ENSP00000261681	MPP5	WBGene00006467	tag-117	C01B7.4	pharyngeal marginal cells, some arcade cells, in early larvae: gut	intestine, hypoderm
ENSP00000263209	DGCR8	WBGene00011908	pash-1	T22A3.5	hypodermis, pharyngeal muscle and marginal cells, gut, some unidentified cells in the head (probably not neurons)	intestine, hypoderm, muscle
ENSP00000264400; ENSP00000377037	RASGEF1B; RASGEF1C	WBGene00019902	R05G6.10	R05G6.10	fairly weak expression in most animals, strongest expression in young larvae, pharynx: marginal cells and pm6, gut, rectal gland cells, about 10-15 pairs of head neurons incl. some IL’s, some motoneurons (DA/DB?), 2-3 pairs of tail neurons	hypoderm, excretory/sectretory, neuron
ENSP00000415481	PROM-1	WBGene00008571	F08B12.1	F08B12.1	1 pair of tail neurons, 2 pairs of amphid neurons, 4 more head neurons	neuron
ENSP00000281092; ENSP00000331504	FER; FES	WBGene00002198	kin-14	F22D6.1	very weak expression, pharyngeal muscle and marginal cells, pharyngo-intestinal valve, 8-20 head neurons, 2 neurons in the tail, 2 unidentified tail cells (rectal gland?)	muscle, neuron, secretory/excretory
ENSP00000281474; ENSP00000349351	BICD1; BICD2	WBGene00016611	bicd-1	C43G2.2	mixed larval stages: expression in excretory cell, pharyngeal, body wall and vulva muscle, anal depressor muscle, pharyngo-intestinal valve, gut, neurons (AIY?, AVG?, motoneurons – more neurons in younger larvae), CAN	muscle, secretory/excretory, intestine, neuron
ENSP00000286692	DRAM2	WBGene00007878	C33A11.2	C33A11.2	body wall muscle, pharyngeal muscle and marginal cells, gut, distal tip cell, uterus, CAN, excretory cell (not visible on most images), coelomocytes, several neuronal and non-neuronal cells in head and tail, strong expression at all stages including embryos	muscle, intestine, reproductive, neuron, secretory/excretory
ENSP00000295902; ENSP00000398947	PRICKLE2; PRICKLE1	WBGene00022727	prkl-1	ZK381.5a	strong expression at all stages (starting in the embryo), vulval epithelium, spermatheka, uterus, arcade cells?, CEPsh?, several unidentified head cells	hypoderm, reproductive
ENSP00000295958	C4orf34	WBGene00007923	C34C12.4	C34C12.4	fairly strong expression all stages (strongest in young larvae), gut, pharyngeal muscle, marginal cells and gland cells, body wall muscle, anal depressor, vulval muscle, spermatheca, about 10 head neurons	neuron, intestine, muscle, secretory/excretory, reproductive
ENSP00000421922	LRPAP1	WBGene00007606	C15C8.4	C15C8.4	RIF or RIG in the retrovesicular ganglion, RIS, 8-10 additional head neurons, PVT, ALN, 2 more pairs of tail neurons	neuron
ENSP00000297354	C8orf84	WBGene00011269	R17.3	R17.3	weak expression, gut, rectal glands cells, occasionally 2 head neurons	intesting, secretory/excretory, neuron
ENSP00000300128	TMEM194A	WBGene00017328	F10C5.2	F10C5.2	weak expression, gut, spermatheca, 2-6 head neurons	intestine, reproductive, neuron
ENSP00000308928	CYLD	WBGene00009594	cyld-1	F40F12.5	pharynx: muscle and marginal cells, pharyngo-intestinal valve, gut: weak expression in mainly anterior-most and posterior-most cells, some arcade cells, rectal gland cells, occasionally very weak expression in hyp (adults), 2 pairs of interneurons axons projecting into ventral nerve cord, 1 pair very weak, no longer visible in older animals	muscle, intestine, hypoderm, neuron
ENSP00000330221; ENSP00000311609	SPSB1; SPSB4	WBGene00021596	Y46E12BL.3	Y46E12BL.3	very weak expression in hypodermis, gut	hypoderm, intestine
ENSP00000330221; ENSP00000311609	SPSB1; SPSB4	WBGene00021597	Y46E12BL.4	Y46E12BL.4	strong expression in young larvae, progressively weaker in older larvae and adults, hypodermis (incl. seam cells), rectal epithelium, pharyngeal muscle (usually very weak), gut, arcade cells, excretory duct and pore cells, OLQs(?)	hypoderm, muslce, intestine, secretory/excretory, neuron
ENSP00000319781	RAB43	WBGene00004278	rab-19	Y62E10A.9	excretory cell, anal depressor muscle (adult only), occasionally vulva muscle, in L1: occasionally head muscle, 20-30 motoneurons, probably DDs and postembryonic ones, generally strong expression in all stages (excretory cell weak)	secretory/excretory, muscle, neuron
ENSP00000333799	WBSCR16	WBGene00012370	W09G3.7	W09G3.7	1 pair of amphid neurons, gut, hypodermis, same expression in young larvae and adults	neuron, intestine, hypoderm
ENSP00000344034; ENSP00000373785	FCHO2; FCHO1	WBGene00018974	F56D12.6	F56D12.6a	expression in gut, 1 pair of amphid neurons, rectal glands cells, occasionally some body wall muscle cells (strong), very weak expression in pharyngeal muscle and marginal cells as well as hypodermis, more consistent expression in adults (predominantely gut in early larvae)	intestine, neuron, sercretory/excretory, muscle, hypoderm
ENSP00000353698	C2orf24	WBGene00017311	F09G2.2	F09G2.2	very weak expression in pharyngeal muscle and marginal cells; body wall muscle, hypodermis, gut, many neuronal and non-neuronal cells in head and tail, expression is somewhat variable, animals with stronger expression have more GFP expressing cells, more widespread expression in young larvae, close to ubiquitous expression	broad, hypoderm, intestine, muscle, neuron
ENSP00000354772	FAM125B	WBGene00015508	mvb-12	C06A6.3	pm7 (very strong), hypodermis (weak), gut, 1 pair of amphid neurons, occasionally one pair of neuons in the tail	muscle, hypoderm, intestine, neuron
ENSP00000354774	C13orf1	WBGene00008939	F18H3.1	F18H3.1	some pharyngeal neurons, 10-12 head neurons including sensory neurons, some motoneurons (DA and/or DB and/or DD)	neuron
ENSP00000355011	ILF2	WBGene00011253	R11H6.5	R11H6.5	very weak expression in hypodermis, doesn’t quit look like soluble GFP, about 4 pharyngeal neurons	hypoderm, neuron
ENSP00000356070; ENSP00000396467	MAPKAPK2; MAPKAPK3	WBGene00007007	mak-2	C44C8.6	gut, all stages	intestine
ENSP00000356630	HECA	WBGene00010614	cri-1	K07A1.7	weak expression in pharyngeal marginal cells, 4-5 pairs of amphid neurons, posterior gut cells, rectal gland cells	intestine, secretory/excretory, neuron
ENSP00000356790	ATP1B1	WBGene00007646	nkb-1	C17E4.9	strong expression all stages: neuronal expression most prominent in young larvae (fewer neurons and weaker neuronal expression later), pharyngeal muscle, vm1, gut, occasionally body wall muscle ,>20 pairs of head neurons (non-sensory), ventral nerve cord motoneurons, about 10 neurons in tail ganglia	neuron, muscle, intestine
ENSP00000357297	RNF146	WBGene00013674	Y105E8A.14	Y105E8A.14	pharyngeal muscle and marginals cells, gut, rectal gland cells	muscle, intestine, secretory/excretory
ENSP00000358466; ENSP00000322594	RAB39B; RAB39	WBGene00004286	rab-39	D2013.1	strongest expression (still comparatively weak) in young larvae, hyp, gut, rectal glands, head mesochymal cell (adult), 6-8 pairs of head neurons, 1 pair of tail neurons; some head muscle in adults(?)	hypoderm, intestine, secretory/excretory, neuron, muscle
ENSP00000363463	TMEM57	WBGene00017066	D2092.5	D2092.5	strong expression in all stages, pretty much panneuonal (head, tail, motoneurons)	neuron
ENSP00000364204	PINK1	WBGene00017137	pink-1	EEED8.9	gut, pharyngeal muscle, pharyngeal marginal cells	intestine, muscle
ENSP00000371341; ENSP00000312309	TNK2; TNK1	WBGene00002207	kin-25	B0302.1a	in early larvae: 4-5 pairs of head neurons, 2 pairs of amphid neurons among them; PHA, PHB, gut, rectal glands; no phasmid neurons and fewer head neurons in adult/late larval stages	intestine, secretory/excretory, neuron
ENSP00000384491	RASSF8	WBGene00019403	K05B2.2	K05B2.2	adult: strong expression in vulval epithelium, gut, head muscle, pharynx: pm1,6,7,8, I3(?), a few more pharyngeal cells (neurons? epithelium); some arcade cells, excretory duct cell, 4 neurons in the retrovesicular ganglion, rectal glands, one additional rectal cell; occasionally hyp (expresses strongly in young larvae)	hypoderm, intestine, muscle, secretory/excretory, neuron
ENSP00000387195	CSRNP3	WBGene00016562	C41D11.3	C41D11.3	pharyngeal muscle, body wall muscle, uterine muscle, 2 pairs of amphid neurons	muscle, neuron
ENSP00000395122	GALNT11	WBGene00001636	gly-11	Y75B8A.9	fairly weak expression, pharynx: pm3,4,6,7,8 mc1,3, glands (strong), excretory cell, hypodermis (borderline detectable)	muscle, hypoderm, secretory/excretory
ENSP00000348351	JKAMP	WBGene00019807	jamp-1	R01B10.5	moderate expression, all stages: gut, one pair of amphid neurons, weak expression in 3 additional pairs of sensory neurons and 1-2 pharyngeal neurons (barely detectable in adults)	intestine, neuron
ENSP00000403925	TBCEL	WBGene00016866	coel-1	C52B9.3	strong expression in 10-20 head neurons, a few unidentified head cells, a pair of tail neurons. Weaker expression in older larvae and adults, ~10 or fewer head neurons, tail neurons and cells along the body, PLMs/ALMs.	neuron
ENSP00000416097	GOLGA2	WBGene00018017	F33G12.5	F33G12.5	moderate expression, gut, majority of neurons in head ganglia, motoneurons, pharyngeal neurons; 5-6 pairs of tail neurons	intestine, neuron
